# Supplementary material for: TCOF1 affects Golgi secretory pathway contributing to the angiogenesis in renal cancer
Source: Cell Commun Signal. 2026 Mar 17;24:249. doi: 10.1186/s12964-026-02796-1 (PMC13107843; doi:10.1186/s12964-026-02796-1)
Supplement: Supplementary file 1 — Supplementary Material 1: Table S1. Sequences of primers used for qPCR analysis. Table S2. Statistical significance of TCOF1 protein expression changes in ccRCC tumours. Data retrieved from UALCAN/CPTAC. Normal kidney samples: n = 169, Grade 1 ccRCC: n = 19, Grade 2 ccRCC: n=113, Grade 3 ccRCC: n = 67, Grade 4 ccRCC: n= 20. Table S3. The results of microarray analysis of 786-O cells with silenced TCOF1 expression when compared with cells transfected with non-targeting scrambled oligonucleotide. N=3 independent biological experiments. Data were deposited in NCBI GEO (acc. no. GSE299580). Table S4. The results of proteomics analysis of 786-O cells with silenced TCOF1 expression when compared with cells transfected with non-targeting scrambled oligonucleotide. N=4 independent biological experiments. Data have been deposited to the ProteomeXchange Consortium via the PRIDE partner repository with the dataset identifier PXD027601. Figure S1. TCOF1 silencing with double siRNA transfection results in more than 50% suppression of TCOF1 expression. The plot shows TCOF1 mRNA expression (% of control) in 786-O cells transfected with siRNA1, siRNA2 and or sequential transfection by siRNA1 followed by siRNA2. mRNA was isolated 48h after transfection, each bar represents TCOF1 expression in n = 3 wells of cell culture plate. Control: 786-O cells transfected with non-targeting scrambled oligonucleotide. Catalogue numbers and IDs of siRNAs are given in Methods. Figure S2. Stable expression of the RNA8S1 reference gene in cells with silenced TCOF1 expression. N=3 independent biological experiments. Statistical analysis was performed using t-test. P < 0.05 was considered statistically significant. Figure S3. Uncropped full scans of WB analysis of TCOF1 silencing in 786-O and Caki-1 cells. Each lane represents analysis of protein extract isolated from independently transfected cell culture flask. TCOF1 migrates at a higher apparent molecular weight than predicted based on its sequence, [file 12964_2026_2796_MOESM1_ESM.zip › Supplementary Data revised/Supplementary Table S3_microarray.xlsx]

## Sheet: Arkusz1
Supplementary Table S3. The results of microarray analysis of 786-O cells with silenced TCOF1 expression when compared with cells transfected with non-targeting scrambled oligonucleotide. N=3 independent biological experiments. Data were deposited in NCBI GEO (acc. no. GSE299580).
Gene Symbol	Description	Entrez ID	ID	siTCOF1 Avg (log2)	control Avg (log2)	Fold Change	P-val	FDR P-val
STEAP3	STEAP family member 3, metalloreductase	55240	16884956	6.12	4.49	3.1	2.5e-05	0.1117
DNAPTP3	histone demethylase UTY-like	100507488	16890519	3.72	2.12	3.02	3.19e-05	0.1117
DUSP10	dual specificity phosphatase 10	11221	16699533	5.52	3.99	2.9	0.0196	0.7202
TNC	tenascin C	3371	17097661	6.15	4.65	2.83	0.0006	0.3305
ITGB8	integrin beta 8	3696	17043982	6.07	4.61	2.75	6.79e-05	0.1328
MMP24	matrix metallopeptidase 24 (membrane-inserted)	10893	16913077	4.06	2.63	2.69	0.0175	0.7102
HIPK3	homeodomain interacting protein kinase 3	10114	16723400	5.35	4	2.56	2.21e-07	0.0106
MT1F	metallothionein 1F	4494	16819252	3.32	1.98	2.54	0.0113	0.6435
SOX4	SRY box 4	6659	17005276	4.69	3.35	2.53	0.0024	0.4443
TSPAN2	tetraspanin 2	10100	16691314	5.38	4.07	2.48	0.0013	0.388
EDIL3	EGF-like repeats and discoidin I-like domains 3	10085	16997816	5.84	4.56	2.43	0.0054	0.5616
SCAMP1	secretory carrier membrane protein 1	9522	16986539	3.46	2.21	2.37	0.005	0.5542
LSM14A	LSM14A mRNA processing body assembly factor	26065	16860678	5.99	4.75	2.36	3.06e-06	0.07
KRCC1	lysine-rich coiled-coil 1	51315	16900022	5.31	4.1	2.32	2.69e-05	0.1117
HIST1H2AI	histone cluster 1, H2ai	8329	17005858	3.79	2.57	2.32	0.0085	0.6147
DHX40	DEAH (Asp-Glu-Ala-His) box polypeptide 40	79665	16836538	4.64	3.44	2.3	5.86e-06	0.07
PROCR	protein C receptor, endothelial	10544	16913065	6.02	4.83	2.28	0.0003	0.2432
HTRA1	HtrA serine peptidase 1	5654	16710126	5.62	4.49	2.2	0.0005	0.289
MAP3K1	mitogen-activated protein kinase kinase kinase 1, E3 ubiquitin protein ligase	4214	16984945	4.56	3.45	2.16	0.0041	0.5261
GOPC	golgi-associated PDZ and coiled-coil motif containing	57120	17023051	4.63	3.56	2.1	4.99e-06	0.07
EFEMP1	EGF containing fibulin-like extracellular matrix protein 1	2202	16897834	3.85	2.84	2.02	0.0417	0.8076
MAP3K8	mitogen-activated protein kinase kinase kinase 8	1326	16703659	2.88	1.87	2.01	0.0322	0.7786
EBLN3	endogenous Bornavirus-like nucleoprotein 3	100506710	17084932	6.18	5.24	1.93	0.021	0.731
HERPUD2	HERPUD family member 2	64224	17056649	6.54	5.59	1.93	0.001	0.3578
SEC24B	SEC24 homolog B, COPII coat complex component	10427	16969658	6.45	5.52	1.91	4.57e-05	0.1298
DRAM1	DNA-damage regulated autophagy modulator 1	55332	16755908	5.37	4.44	1.9	0.0015	0.4115
MXRA7	matrix-remodelling associated 7	439921	16849298	6.66	5.74	1.89	0.0084	0.6141
TANC2	tetratricopeptide repeat, ankyrin repeat and coiled-coil containing 2	26115	16836868	4.11	3.2	1.87	0.0017	0.4208
CHPF	chondroitin polymerizing factor	79586	16908822	2.79	1.89	1.86	0.0222	0.7408
BTRC	beta-transducin repeat containing E3 ubiquitin protein ligase	8945	16708468	4.39	3.5	1.85	0.0061	0.5727
IL6ST	interleukin 6 signal transducer	3572	16996298	6.45	5.56	1.85	0.001	0.3578
AK5	adenylate kinase 5	26289	16666357	3.65	2.77	1.85	0.0097	0.6417
ITGB3	integrin beta 3	3690	16835158	6.97	6.09	1.84	0.007	0.5969
ATP11C	ATPase, class VI, type 11C	286410	17114643	5.11	4.24	1.84	0.0003	0.2301
SLC16A12	solute carrier family 16, member 12	387700	16716403	2.74	1.87	1.82	6.34e-05	0.1328
FN1	fibronectin 1	2335	16908037	9.87	9.01	1.81	0.0005	0.289
SNORA37	small nucleolar RNA, H/ACA box 37	677819	16855340	4.55	3.7	1.81	0.0031	0.4864
POLR1A	polymerase (RNA) I polypeptide A	25885	16899799	2.89	2.04	1.8	0.0249	0.7577
PTPRF	protein tyrosine phosphatase, receptor type, F	5792	16663621	6.1	5.27	1.78	7.25e-06	0.07
SMARCA1	SWI/SNF related, matrix associated, actin dependent regulator of chromatin, subfamily a, member 1	6594	17113980	6.23	5.41	1.76	0.0237	0.7492
TLN1	talin 1	7094	17093762	6.25	5.44	1.76	0.0001	0.1642
ZNF93	zinc finger protein 93	81931	16860103	4.39	3.58	1.76	0.0138	0.6709
SLC44A2	solute carrier family 44 (choline transporter), member 2	57153	16858210	4.41	3.6	1.75	0.0026	0.4688
TTC13	tetratricopeptide repeat domain 13	79573	16700421	4.43	3.62	1.75	0.0185	0.7131
SNORD60	small nucleolar RNA, C/D box 60	26788	16823046	6.24	5.43	1.75	0.0254	0.7609
MAF	v-maf avian musculoaponeurotic fibrosarcoma oncogene homolog	4094	16828577	3.79	2.99	1.74	0.0021	0.4366
DOCK2	dedicator of cytokinesis 2	1794	16992122	2.74	1.95	1.73	0.0027	0.4688
RPL21P28	ribosomal protein L21 pseudogene 28	100131205	16699051	6.77	5.98	1.73	0.0018	0.4208
EEF1A2	eukaryotic translation elongation factor 1 alpha 2	1917	16921258	4.8	4.01	1.72	0.0072	0.5976
POLR3E	polymerase (RNA) III (DNA directed) polypeptide E (80kD)	55718	16816833	3.47	2.69	1.71	0.039	0.8051
MYL9	myosin light chain 9	10398	16913341	8.54	7.77	1.7	0.0081	0.6135
CPNE2	copine II	221184	16819430	6.97	6.21	1.7	0.0069	0.5914
NID1	nidogen 1	4811	16700888	2.94	2.18	1.69	0.0031	0.4864
UBAP1	ubiquitin associated protein 1	51271	17084428	5.4	4.65	1.68	0.0217	0.737
KIF3C	kinesin family member 3C	3797	16895452	3.04	2.29	1.68	0.0028	0.4813
NEXN	nexilin (F actin binding protein)	91624	16666416	5.11	4.36	1.68	6.01e-05	0.1328
LOC100132154	putative ankyrin repeat domain-containing protein 30B-like	100132154	17118411	8.74	8	1.66	0.0439	0.8104
PANK3	pantothenate kinase 3	79646	17002598	7.23	6.51	1.65	0.0053	0.5616
CHST15	carbohydrate (N-acetylgalactosamine 4-sulfate 6-O) sulfotransferase 15	51363	16719217	3.36	2.63	1.65	0.0013	0.388
SLN	sarcolipin	6588	16744043	2.58	1.86	1.65	0.0046	0.541
CHRNA5	cholinergic receptor, nicotinic alpha 5	1138	16803562	4.34	3.63	1.64	0.0355	0.7912
EMP2	epithelial membrane protein 2	2013	16823825	4.13	3.43	1.62	0.002	0.4334
PPP2R3A	protein phosphatase 2, regulatory subunit B, alpha	5523	16945993	6.08	5.38	1.62	0.0004	0.2842
CACHD1	cache domain containing 1	57685	16665621	4.22	3.53	1.62	0.0004	0.2842
TCFL5	transcription factor-like 5 (basic helix-loop-helix)	10732	16921123	3.62	2.93	1.61	0.033	0.7808
GLIPR1	GLI pathogenesis-related 1	11010	16754373	8.24	7.55	1.6	0.0152	0.6911
ZDHHC20	zinc finger, DHHC-type containing 20	253832	16777309	5	4.32	1.6	0.0002	0.1795
ARHGEF35	Rho guanine nucleotide exchange factor 35	445328	17063996	3.48	2.81	1.6	0.0001	0.1518
CLASP1	cytoplasmic linker associated protein 1	23332	16902296	5.58	4.9	1.59	2.74e-05	0.1117
PTPN9	protein tyrosine phosphatase, non-receptor type 9	5780	16811816	6.07	5.4	1.58	0.0101	0.6417
THBS1	thrombospondin 1	7057	16799315	7.62	6.96	1.58	0.0377	0.8011
VLDLR	very low density lipoprotein receptor	7436	17083197	5.88	5.23	1.57	0.003	0.4864
GALNS	galactosamine (N-acetyl)-6-sulfatase	2588	16829242	4.76	4.11	1.57	0.0058	0.5663
SGTA	small glutamine-rich tetratricopeptide repeat (TPR)-containing, alpha	6449	16866993	6.57	5.93	1.57	0.0051	0.5595
ZNF358	zinc finger protein 358	140467	16857608	4.15	3.51	1.56	0.0407	0.8076
YES1	YES proto-oncogene 1, Src family tyrosine kinase	7525	16853445	7.1	6.47	1.55	2.94e-05	0.1117
SPPL2A	signal peptide peptidase like 2A	84888	16809187	5.45	4.82	1.55	0.0015	0.4115
GOLGA4	golgin A4	2803	16938935	4.45	3.82	1.55	0.0002	0.2027
DNMT1	DNA (cytosine-5-)-methyltransferase 1	1786	16868576	6.94	6.33	1.53	0.0002	0.2169
PTPN21	protein tyrosine phosphatase, non-receptor type 21	11099	16795582	2.55	1.93	1.53	0.0055	0.5616
SNAR-E	small ILF3/NF90-associated RNA E	100170220	16873645	7.21	6.59	1.53	7.3e-05	0.1328
CDK14	cyclin-dependent kinase 14	5218	17048190	5.11	4.51	1.52	0.0001	0.1642
TGFBR1	transforming growth factor, beta receptor 1	7046	17087480	4.42	3.82	1.51	0.0036	0.5105
LAMP2	lysosomal-associated membrane protein 2	3920	17113725	6.79	6.2	1.51	0.0002	0.1795
IRS2	insulin receptor substrate 2	8660	16780917	6	5.41	1.5	0.0023	0.4433
RBM19	RNA binding motif protein 19	9904	16770627	2.48	3.06	-1.5	0.008	0.6122
C6orf120	chromosome 6 open reading frame 120	387263	17014839	2.09	2.69	-1.51	0.0056	0.5616
ALG10B	ALG10B, alpha-1,2-glucosyltransferase	144245	16749895	2.15	2.75	-1.51	0.0034	0.4938
LSM4	LSM4 homolog, U6 small nuclear RNA and mRNA degradation associated	25804	16870387	7.01	7.61	-1.52	0.0002	0.1795
TBC1D13	TBC1 domain family, member 13	54662	17089849	4.66	5.26	-1.52	0.0214	0.7354
ICK	intestinal cell (MAK-like) kinase	22858	17020118	3.84	4.44	-1.52	0.0111	0.6435
TERF2IP	telomeric repeat binding factor 2, interacting protein	54386	16821083	4.68	5.29	-1.52	0.0286	0.7712
TRIM37	tripartite motif containing 37	4591	16847209	5.55	6.16	-1.52	0.0001	0.1518
TMTC3	transmembrane and tetratricopeptide repeat containing 3	160418	16754935	6.5	7.1	-1.52	0.0021	0.4366
GLTP	glycolipid transfer protein	51228	16769972	5.39	6	-1.52	0.0044	0.5346
KCTD2	potassium channel tetramerization domain containing 2	23510	16837699	3.72	4.34	-1.53	0.0001	0.1775
RBBP5	retinoblastoma binding protein 5	5929	16698425	4.8	5.42	-1.53	0.035	0.7908
POLR2J4	polymerase (RNA) II (DNA directed) polypeptide J4, pseudogene	84820	17057114	1.97	2.59	-1.54	0.0002	0.2027
PELP1	proline, glutamate and leucine rich protein 1	27043	16840087	3.39	4.02	-1.54	0.0336	0.7837
SYNJ1	synaptojanin 1	8867	16925057	2.14	2.77	-1.55	0.0365	0.7984
AVL9	AVL9 homolog (S. cerevisiase)	23080	17044969	5.62	6.24	-1.55	0.0018	0.4208
ATAD2	ATPase family, AAA domain containing 2	29028	17080749	6.3	6.93	-1.55	0.0077	0.6037
MAPK6	mitogen-activated protein kinase 6	5597	16801179	3.67	4.3	-1.55	0.0007	0.34
RHOT2	ras homolog family member T2	89941	16814455	2.61	3.24	-1.55	0.0431	0.8104
CTBS	chitobiase, di-N-acetyl-	1486	16688937	4.77	5.41	-1.55	0.0037	0.5124
ZMYM6NB	ZMYM6 neighbor	100506144	16685036	6.6	7.24	-1.56	0.001	0.3593
CNEP1R1	CTD nuclear envelope phosphatase 1 regulatory subunit 1	255919	16818724	3.86	4.5	-1.56	0.0166	0.7045
DBT	dihydrolipoamide branched chain transacylase E2	1629	16690103	4	4.65	-1.57	0.0057	0.5663
PLEKHJ1	pleckstrin homology domain containing, family J member 1	55111	16866912	4.08	4.73	-1.57	0.002	0.4323
MIDN	midnolin	90007	16856483	3.74	4.39	-1.57	0.0002	0.1861
SLC9A8	solute carrier family 9, subfamily A (NHE8, cation proton antiporter 8), member 8	23315	16914757	5.37	6.03	-1.58	0.0131	0.6636
DCP2	decapping mRNA 2	167227	16988062	4.1	4.76	-1.58	0.0002	0.1913
NSUN4	NOP2/Sun domain family, member 4	387338	16664281	4.04	4.7	-1.58	0.0297	0.7762
SCML2	sex comb on midleg-like 2 (Drosophila)	10389	17109464	1.98	2.65	-1.59	0.0091	0.6265
PLEKHA6	pleckstrin homology domain containing, family A member 6	22874	16698342	4.71	5.38	-1.59	0.0024	0.4443
TPRG1L	tumor protein p63 regulated 1-like	127262	16658184	4.73	5.4	-1.59	0.0413	0.8076
VEPH1	ventricular zone expressed PH domain containing 1	79674	16960844	2.13	2.8	-1.59	0.0001	0.1642
EDEM1	ER degradation enhancer, mannosidase alpha-like 1	9695	16937050	3.09	3.77	-1.6	0.0065	0.5766
PPIP5K1	diphosphoinositol pentakisphosphate kinase 1	9677	16808304	4.42	5.1	-1.6	0.0055	0.5616
PGAM4	phosphoglycerate mutase family member 4	441531	17112334	1.97	2.65	-1.6	0.0134	0.6676
METTL2A	methyltransferase like 2A	339175	16836788	4.95	5.64	-1.6	0.0099	0.6417
IPMK	inositol polyphosphate multikinase	253430	16714536	3.71	4.4	-1.61	0.0107	0.6435
TBC1D2	TBC1 domain family, member 2	55357	17096471	5.48	6.16	-1.61	0.0328	0.7808
BCL7B	B-cell CLL/lymphoma 7B	9275	17058484	3.99	4.67	-1.61	0.0178	0.7102
HGD	homogentisate 1,2-dioxygenase	3081	16957906	3	3.68	-1.61	0.0052	0.5595
CDC25A	cell division cycle 25A	993	16953279	3.88	4.57	-1.61	0.0228	0.7443
PQLC2	PQ loop repeat containing 2	54896	16660212	2.65	3.34	-1.61	0.0271	0.7699
LRRC47	leucine rich repeat containing 47	57470	16680891	5.8	6.49	-1.61	0.0049	0.5529
LOC81691	exonuclease NEF-sp	81691	16816627	2.87	3.56	-1.62	0.0209	0.731
MKNK2	MAP kinase interacting serine/threonine kinase 2	2872	16866849	4.31	5	-1.62	0.0002	0.2053
GRWD1	glutamate-rich WD repeat containing 1	83743	16863783	4.34	5.04	-1.62	0.036	0.7957
TXN2	thioredoxin 2	25828	16934558	3.82	4.53	-1.63	0.0049	0.5529
LOC339803	uncharacterized LOC339803	339803	16897998	2.35	3.06	-1.63	0.0024	0.4443
ASB16-AS1	ASB16 antisense RNA 1	339201	16845567	2.4	3.11	-1.64	0.0197	0.7222
SNAPC5	small nuclear RNA activating complex polypeptide 5	10302	16810945	2.26	2.97	-1.64	0.0008	0.3429
ELOVL2	ELOVL fatty acid elongase 2	54898	17015637	4.8	5.52	-1.64	0.0018	0.4208
NDOR1	NADPH dependent diflavin oxidoreductase 1	27158	17091648	2.92	3.63	-1.64	0.0111	0.6435
IFFO2	intermediate filament family orphan 2	126917	16682487	4.3	5.02	-1.65	0.0004	0.2842
FYCO1	FYVE and coiled-coil domain containing 1	79443	16952841	2.76	3.48	-1.65	0.0115	0.6435
RPS6KA5	ribosomal protein S6 kinase, 90kDa, polypeptide 5	9252	16795794	2.63	3.35	-1.65	0.0205	0.731
KIF3B	kinesin family member 3B	9371	16912535	5.82	6.55	-1.65	0.0002	0.1795
CCNF	cyclin F	899	16815090	4.93	5.66	-1.66	0.0095	0.6404
PKI55	DKFZp434H1419	150967	16890602	2.61	3.33	-1.66	0.0073	0.5995
HSDL1	hydroxysteroid dehydrogenase like 1	83693	16828762	3.52	4.25	-1.66	0.0226	0.7443
ACOT13	acyl-CoA thioesterase 13	55856	17005385	3.59	4.32	-1.66	0.0005	0.2999
MMD	monocyte to macrophage differentiation-associated	23531	16846864	5.54	6.28	-1.67	0.0151	0.6911
PRKAB2	protein kinase, AMP-activated, beta 2 non-catalytic subunit	5565	16692297	3.27	4.02	-1.68	0.0022	0.4433
DHX38	DEAH (Asp-Glu-Ala-His) box polypeptide 38	9785	16820953	3.23	3.98	-1.68	0.0167	0.7045
FAM222B	family with sequence similarity 222, member B	55731	16842821	4.64	5.4	-1.69	0.0367	0.7988
SLC30A1	solute carrier family 30 (zinc transporter), member 1	7779	16698980	4.39	5.15	-1.7	0.0212	0.7342
KIAA0101	KIAA0101	9768	16810559	2.36	3.13	-1.7	0.0463	0.8153
PLCB4	phospholipase C, beta 4	5332	16911338	7.41	8.18	-1.71	0.0002	0.2027
MLLT1	myeloid/lymphoid or mixed-lineage leukemia; translocated to, 1	4298	16867635	4.3	5.09	-1.72	0.0063	0.5736
LINC01001	long intergenic non-protein coding RNA 1001	100133161	16733790	2.34	3.13	-1.73	0.0074	0.5995
PIP4K2C	phosphatidylinositol-5-phosphate 4-kinase, type II, gamma	79837	16753030	3.74	4.54	-1.73	0.0232	0.7488
SESN2	sestrin 2	83667	16661544	3.36	4.16	-1.75	0.0008	0.34
AP2A1	adaptor-related protein complex 2, alpha 1 subunit	160	16864304	4.67	5.48	-1.76	7.43e-05	0.1328
TUBG2	tubulin, gamma 2	27175	16834395	2.1	2.93	-1.77	0.032	0.7786
ZNF367	zinc finger protein 367	195828	17096205	4.14	4.98	-1.79	9.49e-05	0.1518
WDR62	WD repeat domain 62	284403	16861318	2.46	3.31	-1.8	0.0229	0.7454
SLFN11	schlafen family member 11	91607	16843404	4.1	4.98	-1.84	0.0005	0.289
TCOF1	Treacher Collins-Franceschetti syndrome 1	6949	16991078	2.5	3.42	-1.9	0.0006	0.3315
E2F1	E2F transcription factor 1	1869	16918445	2.64	3.59	-1.93	0.0076	0.6037
SPRYD3	SPRY domain containing 3	84926	16765172	2.61	3.56	-1.94	0.0473	0.8216
PPIP5K1	diphosphoinositol pentakisphosphate kinase 1	9677	16808330	3.83	4.79	-1.95	0.0003	0.2504
GXYLT1	glucoside xylosyltransferase 1	283464	16763246	3.42	4.4	-1.97	0.0082	0.6141
FAM73A	family with sequence similarity 73, member A	374986	16666392	4.2	5.18	-1.97	0.0387	0.8051
NUAK2	NUAK family, SNF1-like kinase, 2	81788	16698466	4.51	5.5	-1.98	0.0273	0.7699
EPG5	ectopic P-granules autophagy protein 5 homolog (C. elegans)	57724	16854856	4.13	5.12	-2	0.0026	0.4688
LOC644794	uncharacterized LOC644794	644794	17118262	4.29	5.3	-2	0.0365	0.7984
SGK2	serum/glucocorticoid regulated kinase 2	10110	16913915	2.86	3.9	-2.06	0.0008	0.34
LINC01002	long intergenic non-protein coding RNA 1002	399844	16866383	2.46	3.5	-2.07	0.0063	0.5736
F2RL2	coagulation factor II (thrombin) receptor-like 2	2151	16997383	1.85	2.91	-2.08	0.0142	0.6831
ATP6V0A1	ATPase, H+ transporting, lysosomal V0 subunit a1	535	16834302	3.63	4.69	-2.09	0.0257	0.7609
SLC35D2	solute carrier family 35 (UDP-GlcNAc/UDP-glucose transporter), member D2	11046	17096188	4.04	5.2	-2.22	0.0018	0.4215
PPIP5K1	diphosphoinositol pentakisphosphate kinase 1	9677	16808328	3.55	4.96	-2.66	0.0071	0.5976
