# Supplementary material for: TCOF1 affects Golgi secretory pathway contributing to the angiogenesis in renal cancer
Source: Cell Commun Signal. 2026 Mar 17;24:249. doi: 10.1186/s12964-026-02796-1 (PMC13107843; doi:10.1186/s12964-026-02796-1)
Supplement: Supplementary file 1 — Supplementary Material 1: Table S1. Sequences of primers used for qPCR analysis. Table S2. Statistical significance of TCOF1 protein expression changes in ccRCC tumours. Data retrieved from UALCAN/CPTAC. Normal kidney samples: n = 169, Grade 1 ccRCC: n = 19, Grade 2 ccRCC: n=113, Grade 3 ccRCC: n = 67, Grade 4 ccRCC: n= 20. Table S3. The results of microarray analysis of 786-O cells with silenced TCOF1 expression when compared with cells transfected with non-targeting scrambled oligonucleotide. N=3 independent biological experiments. Data were deposited in NCBI GEO (acc. no. GSE299580). Table S4. The results of proteomics analysis of 786-O cells with silenced TCOF1 expression when compared with cells transfected with non-targeting scrambled oligonucleotide. N=4 independent biological experiments. Data have been deposited to the ProteomeXchange Consortium via the PRIDE partner repository with the dataset identifier PXD027601. Figure S1. TCOF1 silencing with double siRNA transfection results in more than 50% suppression of TCOF1 expression. The plot shows TCOF1 mRNA expression (% of control) in 786-O cells transfected with siRNA1, siRNA2 and or sequential transfection by siRNA1 followed by siRNA2. mRNA was isolated 48h after transfection, each bar represents TCOF1 expression in n = 3 wells of cell culture plate. Control: 786-O cells transfected with non-targeting scrambled oligonucleotide. Catalogue numbers and IDs of siRNAs are given in Methods. Figure S2. Stable expression of the RNA8S1 reference gene in cells with silenced TCOF1 expression. N=3 independent biological experiments. Statistical analysis was performed using t-test. P < 0.05 was considered statistically significant. Figure S3. Uncropped full scans of WB analysis of TCOF1 silencing in 786-O and Caki-1 cells. Each lane represents analysis of protein extract isolated from independently transfected cell culture flask. TCOF1 migrates at a higher apparent molecular weight than predicted based on its sequence, [file 12964_2026_2796_MOESM1_ESM.zip › Supplementary Data revised/Supplementary Table S4_proteo.xlsx]

## Sheet: Arkusz1
Supplementary Table S4. The results of proteomics analysis of 786-O cells with silenced TCOF1 expression when compared with cells transfected with non-targeting scrambled oligonucleotide. N=4 independent biological experiments. Data have been deposited to the ProteomeXchange Consortium via the PRIDE partner repository with the dataset identifier PXD027601.
Gene names	Protein IDs	Majority protein IDs	Protein names	p value	FC siTCOF1/siControl
HAUS4	Q9H6D7;G3V541;Q9H6D7-4;H0YJ09;G3V4X7;G3V5A5;Q9H6D7-2;H0YIZ6;G3V5Z2;G3V2T6;Q9H6D7-3	Q9H6D7;G3V541;Q9H6D7-4;H0YJ09;G3V4X7;G3V5A5;Q9H6D7-2;H0YIZ6;G3V5Z2	HAUS augmin-like complex subunit 4	0.0134309	20.5896
CNOT7	Q9UIV1;H0YAV9;Q9UIV1-2;H0YBT3;E5RGH2	Q9UIV1;H0YAV9;Q9UIV1-2;H0YBT3;E5RGH2	CCR4-NOT transcription complex subunit 7	0.00968272	11.9959
THBS1	P07996;CON__Q28194;P07996-2;A8MZG1	P07996;CON__Q28194;P07996-2	Thrombospondin-1	0.0115766	10.6241
TRIM4	Q9C037;Q9C037-2;H7C0Q6;Q9C037-3	Q9C037;Q9C037-2;H7C0Q6;Q9C037-3	E3 ubiquitin-protein ligase TRIM4	0.0362392	9.23385
PLEKHA2	A0A087WZ32;A8K727;Q9HB19;A0A087X038;E5RHB5;E5RGP3	A0A087WZ32;A8K727;Q9HB19;A0A087X038	Pleckstrin homology domain-containing family A member 2	0.0406944	8.07193
POLR3D	P05423;E5RHT4;E7EQ68	P05423;E5RHT4;E7EQ68	DNA-directed RNA polymerase III subunit RPC4	0.00417057	7.51768
RUNX2	Q13950-3;A0A0D9SEN7;Q13950;Q13950-2;I3L354	Q13950-3;A0A0D9SEN7;Q13950;Q13950-2	Runt-related transcription factor 2	0.0129844	6.64541
ATP13A3	Q9H7F0;A0A087WYY3;Q9H7F0-2	Q9H7F0;A0A087WYY3;Q9H7F0-2	Probable cation-transporting ATPase 13A3	0.0179944	5.91603
QPRT	Q15274;C9JCJ5	Q15274;C9JCJ5	Nicotinate-nucleotide pyrophosphorylase [carboxylating]	0.0320519	5.90111
GOPC	Q9HD26;Q9HD26-2;F5H1Y4;Q9HD26-3	Q9HD26;Q9HD26-2;F5H1Y4;Q9HD26-3	Golgi-associated PDZ and coiled-coil motif-containing protein	1.2877e-05	5.89106
MFI2	P08582;C9JVN1;P08582-2	P08582	Melanotransferrin	0.000600716	5.51132
AKAP9	Q99996;A0A0A0MRF6;Q99996-5;Q99996-3;Q99996-2;Q99996-6;A0A0A0MRE9;H7BYL6;A0A087WX84;Q99996-4;Q6PJH3;H7BZV6;H0Y6Q0	Q99996;A0A0A0MRF6;Q99996-5;Q99996-3;Q99996-2;Q99996-6;A0A0A0MRE9;H7BYL6	A-kinase anchor protein 9	0.0326785	5.37133
CASC5	Q8NG31;Q8NG31-4;Q8NG31-2;E9PPJ1;Q8NG31-3;H0YCZ2	Q8NG31;Q8NG31-4;Q8NG31-2;E9PPJ1;Q8NG31-3;H0YCZ2	Protein CASC5	0.0172606	5.25515
AK5	Q9Y6K8;Q9Y6K8-3;Q9Y6K8-2;E9PQQ8;H0YEZ1	Q9Y6K8;Q9Y6K8-3;Q9Y6K8-2	Adenylate kinase isoenzyme 5	0.000220308	4.96953
GOLGA4	Q13439;Q13439-5;Q13439-3;Q13439-4;H0Y6I0;C9JHJ5;E7EVX2;A0A087WTW2;Q86W71	Q13439;Q13439-5;Q13439-3;Q13439-4;H0Y6I0	Golgin subfamily A member 4	0.001997	4.41358
NAA20	P61599;A8MZB2;P61599-2	P61599;A8MZB2;P61599-2	N-alpha-acetyltransferase 20	0.0366396	4.35922
IGSF8	Q969P0;Q969P0-3;C9J8Z4;Q969P0-2	Q969P0;Q969P0-3;C9J8Z4	Immunoglobulin superfamily member 8	0.0080604	4.15329
SIPA1	Q96FS4;F6RY50	Q96FS4;F6RY50	Signal-induced proliferation-associated protein 1	0.00569358	4.11423
LRRC8D	Q7L1W4;E9PMF9;E9PJ89;Q5VWA0;E9PJS7;E9PL08	Q7L1W4	Volume-regulated anion channel subunit LRRC8D	0.027431	4.10409
STEAP3	Q658P3;Q658P3-3;Q658P3-2;B8ZZX6;Q658P3-4	Q658P3;Q658P3-3;Q658P3-2;B8ZZX6;Q658P3-4	Metalloreductase STEAP3	0.000380624	4.04359
TNS1	Q9HBL0;E9PGF5;E9PF55;A0A087WWW7;H0Y4U1;E7ERH1;E7EMG1;Q9HBL0-2;C9JI43;C9JFT7;C9J8K5;H7C3Z4	Q9HBL0;E9PGF5;E9PF55;A0A087WWW7;H0Y4U1	Tensin-1	0.000590382	3.96591
PLD2	O14939;O14939-4;O14939-3;I3L1F3;I3L4R5;I3L222;I3L381;I3L3I7	O14939;O14939-4;O14939-3	Phospholipase D2	0.00680223	3.92327
MRC2	Q9UBG0;E7EME3;J3KRF1	Q9UBG0	C-type mannose receptor 2	0.0136107	3.91785
MCAM	P43121;P43121-2	P43121	Cell surface glycoprotein MUC18	0.00222346	3.81889
SCAMP1	O15126;A0A087WXB0;O15126-2;A0A087WTX8;A0A087WZA6;A0A087WU14	O15126;A0A087WXB0;O15126-2	Secretory carrier-associated membrane protein 1	0.00255125	3.81696
FAR1	Q8WVX9;E9PNW8;E9PPB8	Q8WVX9;E9PNW8	Fatty acyl-CoA reductase 1	0.00132964	3.77071
LRRC8E	Q6NSJ5;M0QZ48;M0R3C1;M0R2K8;M0R2D8	Q6NSJ5	Volume-regulated anion channel subunit LRRC8E	0.0399703	3.76062
ANKRD11	Q6UB99;H3BVB8	Q6UB99	Ankyrin repeat domain-containing protein 11	0.00696704	3.73183
AKAP12	Q02952;Q02952-3;Q02952-2	Q02952;Q02952-3;Q02952-2	A-kinase anchor protein 12	0.00602516	3.7306
NR2C1	P13056;A0A087WUK4;P13056-2;P13056-3	P13056;A0A087WUK4;P13056-2;P13056-3	Nuclear receptor subfamily 2 group C member 1	0.0286316	3.68768
AMZ1	Q400G9;Q400G9-2	Q400G9;Q400G9-2	Archaemetzincin-1	0.0289759	3.5931
PFKFB2	O60825;O60825-2;F6RAZ1;P16118;F6XNB3;I1Z9G3;P16118-2;Q16877;Q4VBA9;Q66S35;Q16877-2;Q16877-3	O60825;O60825-2	6-phosphofructo-2-kinase/fructose-2,6-bisphosphatase 2;6-phosphofructo-2-kinase;Fructose-2,6-bisphosphatase	0.0283485	3.54801
ZNF512	Q96ME7;G3XAG1;Q96ME7-3;Q96ME7-2	Q96ME7;G3XAG1;Q96ME7-3;Q96ME7-2	Zinc finger protein 512	0.0173734	3.53363
DHTKD1	Q96HY7;H7C1J3;H7C149;C9JWN1	Q96HY7	Probable 2-oxoglutarate dehydrogenase E1 component DHKTD1, mitochondrial	0.0357906	3.47075
FN1	P02751;P02751-3;P02751-14;P02751-8;P02751-7;P02751-15;P02751-17;P02751-9;P02751-11;P02751-5;P02751-10;P02751-6;P02751-13;P02751-4;P02751-12;H0Y7Z1;H0Y4K8;P02751-2;P02751-16	P02751;P02751-3;P02751-14;P02751-8;P02751-7;P02751-15;P02751-17;P02751-9;P02751-11;P02751-5;P02751-10;P02751-6;P02751-13;P02751-4;P02751-12;H0Y7Z1	Fibronectin;Anastellin;Ugl-Y1;Ugl-Y2;Ugl-Y3	0.00498878	3.40731
INO80	Q9ULG1;H0YMN5;A0A087X0U7	Q9ULG1;H0YMN5	DNA helicase INO80	0.006948	3.40463
FAM160B2	Q86V87	Q86V87	Protein FAM160B2	0.0411456	3.389
ANO10	Q9NW15;Q9NW15-5;Q9NW15-4;Q9NW15-3;Q9NW15-2;C9IZD0;C9JA49;C9IYD3;C9JQC9;C9JPY2;C9JH90;C9J670;H7C3N6;C9JJS5	Q9NW15;Q9NW15-5;Q9NW15-4;Q9NW15-3;Q9NW15-2	Anoctamin-10	0.00303891	3.37953
RABAC1	Q9UI14;M0R3D4;M0QXH1;M0R1H9	Q9UI14;M0R3D4;M0QXH1;M0R1H9	Prenylated Rab acceptor protein 1	0.0317462	3.31371
LSM14A	Q8ND56;Q8ND56-2;Q8ND56-3;K7EMZ9;I3L4Q1;A0A0G2JQ95;A0A096LP11	Q8ND56;Q8ND56-2;Q8ND56-3;K7EMZ9	Protein LSM14 homolog A	0.00101841	3.30442
DGKZ;DGKI	Q13574;E9PNL8;Q13574-6;Q13574-2;Q13574-4;Q13574-7;Q13574-5;Q13574-3;O75912;E9PFX6;A0A087WV00;E7EM72;E7EWQ4	Q13574;E9PNL8;Q13574-6;Q13574-2;Q13574-4;Q13574-7;Q13574-5;Q13574-3;O75912;E9PFX6;A0A087WV00;E7EM72;E7EWQ4	Diacylglycerol kinase zeta;Diacylglycerol kinase;Diacylglycerol kinase iota	0.0188747	3.26161
RBPJ	Q06330;Q06330-5;Q06330-4;Q06330-6;Q06330-7;Q06330-3;Q06330-2;D6R927;H0Y8R3;D6RB37;D6RBQ8;D6R946;D6RA45;D6RCM1;Q9UBG7;D6REP3;D6RF98;D6RIV8;D6RAT2;D6RIZ8;D6R9X3;D6R9K5;D6REC2;Q5QPV1	Q06330;Q06330-5;Q06330-4;Q06330-6;Q06330-7;Q06330-3;Q06330-2;D6R927	Recombining binding protein suppressor of hairless	0.0097495	3.21273
GMIP	Q9P107;Q9P107-2;K7EJC2	Q9P107;Q9P107-2	GEM-interacting protein	0.00503114	3.20858
KDELC1	Q6UW63	Q6UW63	KDEL motif-containing protein 1	0.0090918	3.19735
MYO18A	Q92614;Q92614-4;A0A0D9SFK2;Q92614-3;Q92614-5;Q92614-2	Q92614;Q92614-4;A0A0D9SFK2;Q92614-3;Q92614-5;Q92614-2	Unconventional myosin-XVIIIa	0.00298717	3.16513
SEC24B	O95487;O95487-3;O95487-2	O95487;O95487-3;O95487-2	Protein transport protein Sec24B	0.0059641	3.12521
CRYL1	Q9Y2S2;Q9Y2S2-2;A0A087WW38	Q9Y2S2;Q9Y2S2-2	Lambda-crystallin homolog	0.0314883	3.11246
PTRHD1	Q6GMV3	Q6GMV3	Putative peptidyl-tRNA hydrolase PTRHD1	0.036763	3.10861
GAL3ST1	Q99999;C9J6M2;C9JE31;C9JGL4;C9J3S3;C9J2X7;C9JYD7;C9J2M1;C9J993;C9JKD7;C9J4I2;C9JLB5;C9JTV3	Q99999;C9J6M2;C9JE31;C9JGL4	Galactosylceramide sulfotransferase	0.00757202	3.03336
ITPR3	Q14573	Q14573	Inositol 1,4,5-trisphosphate receptor type 3	0.00180787	3.02796
PODXL	O00592;O00592-2	O00592;O00592-2	Podocalyxin	0.0342491	3.02784
POLR3A	O14802;Q7Z755	O14802	DNA-directed RNA polymerase III subunit RPC1	0.0175546	2.99848
PIK3C2A	O00443;A0A0C4DGF9;O00443-2;E9PPP3	O00443	Phosphatidylinositol 4-phosphate 3-kinase C2 domain-containing subunit alpha	0.0240352	2.97133
PPAPDC2	Q8IY26	Q8IY26	Presqualene diphosphate phosphatase	0.0360549	2.94555
POLG	P54098;H0YD36;H0YCV2;A0A0D9SFM1	P54098	DNA polymerase subunit gamma-1	0.0480253	2.90985
SSFA2	P28290;E9PHV5;P28290-2;P28290-3;E7EUL7	P28290;E9PHV5;P28290-2;P28290-3;E7EUL7	Sperm-specific antigen 2	0.00272367	2.90841
RMND1	Q9NWS8;Q5SZ82;A0A087WXU0;Q9NWS8-2	Q9NWS8;Q5SZ82;A0A087WXU0;Q9NWS8-2	Required for meiotic nuclear division protein 1 homolog	0.0167614	2.89866
TCIRG1	Q13488;Q13488-2;E9PNA6;E9PM12;E9PMC5;H0YCE3;H0YEL3	Q13488;Q13488-2;E9PNA6	V-type proton ATPase 116 kDa subunit a isoform 3;V-type proton ATPase subunit a	0.0318146	2.89706
GPX1	P07203;A0A087WUQ6;P07203-2	P07203;A0A087WUQ6	Glutathione peroxidase 1;Glutathione peroxidase	0.00113928	2.89558
ADAM15	Q13444;Q13444-8;Q13444-2;Q13444-7;Q13444-6;Q13444-12;Q13444-5;Q13444-4;Q13444-3;Q13444-10;Q13444-9;Q13444-11;Q13444-13	Q13444;Q13444-8;Q13444-2;Q13444-7;Q13444-6;Q13444-12;Q13444-5;Q13444-4;Q13444-3;Q13444-10;Q13444-9;Q13444-11;Q13444-13	Disintegrin and metalloproteinase domain-containing protein 15	0.00202169	2.86135
HOMER2	Q9NSB8;Q9NSB8-2;H0YNR9	Q9NSB8;Q9NSB8-2;H0YNR9	Homer protein homolog 2	0.0260362	2.77111
MKLN1	Q9UL63;C9J7E8;Q9UL63-2;C9JXB0;F8WEY7	Q9UL63;C9J7E8;Q9UL63-2	Muskelin	0.000543188	2.72808
PKP3	Q9Y446;Q9Y446-2;E9PKC4;E9PRW6;E9PJR7;E9PK71;E9PQ15	Q9Y446;Q9Y446-2;E9PKC4	Plakophilin-3	0.0222458	2.72389
LLGL1	Q15334;A0A087WW77	Q15334;A0A087WW77	Lethal(2) giant larvae protein homolog 1	0.0262782	2.71839
DDX3Y	O15523;O15523-2;O15523-3;C9J081;C9J8G5	O15523;O15523-2	ATP-dependent RNA helicase DDX3Y	0.00362812	2.67654
SRPK2	P78362;P78362-2;C9J2M4;C9JWF7;H7C521;Q9UPE1;A8MPP7;A8MPY5;E7ETV6;Q9UPE1-2;Q9UPE1-3;Q9UPE1-4;H7C2I2;F8WBW4	P78362;P78362-2	SRSF protein kinase 2;SRSF protein kinase 2 N-terminal;SRSF protein kinase 2 C-terminal	0.000481969	2.66379
KDM2B	Q8NHM5;A0A0C4DGG3;Q8NHM5-2;Q8NHM5-4;Q8NHM5-3	Q8NHM5;A0A0C4DGG3;Q8NHM5-2;Q8NHM5-4;Q8NHM5-3	Lysine-specific demethylase 2B	0.00627024	2.63883
PTBP3	O95758;O95758-5;O95758-2;O95758-1;O95758-6;O95758-4;O95758-7;X6R242;B1ALY4	O95758;O95758-5;O95758-2;O95758-1;O95758-6;O95758-4;O95758-7	Polypyrimidine tract-binding protein 3	0.00308852	2.58073
KIAA1161	Q6NSJ0;X6RA92	Q6NSJ0	Uncharacterized family 31 glucosidase KIAA1161	0.00564392	2.57825
KIDINS220	Q9ULH0;Q9ULH0-4;Q9ULH0-2;E9PH70;H0Y8E4;Q9ULH0-3;Q9ULH0-5;H7C584	Q9ULH0;Q9ULH0-4;Q9ULH0-2;E9PH70;H0Y8E4;Q9ULH0-3	Kinase D-interacting substrate of 220 kDa	0.010185	2.56339
ZHX2	Q9Y6X8;H0YKA3	Q9Y6X8	Zinc fingers and homeoboxes protein 2	0.0476325	2.56014
SEC24A	O95486;O95486-2;H0Y9J6	O95486	Protein transport protein Sec24A	0.000165655	2.54779
COL8A1	P27658;C9JTN9;A0A087WZI0	P27658	Collagen alpha-1(VIII) chain;Vastatin	0.0476872	2.51256
PDE10A	Q9Y233;Q9Y233-2	Q9Y233;Q9Y233-2	cAMP and cAMP-inhibited cGMP 3,5-cyclic phosphodiesterase 10A	0.00204636	2.50791
GLDC	P23378	P23378	Glycine dehydrogenase (decarboxylating), mitochondrial	0.0209623	2.50044
TNRC6A	Q8NDV7;Q8NDV7-2;Q8NDV7-6;Q8NDV7-5;H7C269;H3BRT3;Q8NDV7-3;H3BTQ1;Q9HCJ0;Q8NDV7-4;Q9HCJ0-2	Q8NDV7;Q8NDV7-2;Q8NDV7-6;Q8NDV7-5;H7C269	Trinucleotide repeat-containing gene 6A protein	0.0117163	2.49798
MPG	P29372;A2IDA3;P29372-5;P29372-4;P29372-2	P29372;A2IDA3;P29372-5;P29372-4;P29372-2	DNA-3-methyladenine glycosylase	0.00831275	2.48659
TACC1	O75410;O75410-2;O75410-7;E7EVI4;E7ET87;O75410-3;H0YAY0;R4GMT7;E5RFM9;O75410-6;O75410-5;O75410-4;B4E3H6;H0YBT8;O75410-8;E5RJU4;E5RJG6	O75410;O75410-2;O75410-7;E7EVI4;E7ET87;O75410-3;H0YAY0;R4GMT7;E5RFM9;O75410-6	Transforming acidic coiled-coil-containing protein 1	0.0416638	2.48443
PPP3CC	P48454;P48454-2;P48454-3;G3V111;H0YB02;H0YC26;E5RJH4;H0YB04	P48454;P48454-2;P48454-3;G3V111	Serine/threonine-protein phosphatase 2B catalytic subunit gamma isoform;Serine/threonine-protein phosphatase	0.0340178	2.46672
KIAA0100	Q14667;Q08E86;K7EQ86;Q14667-2;K7EQR3;Q14667-3	Q14667;Q08E86;K7EQ86;Q14667-2	Protein KIAA0100	0.0111953	2.45719
NF1	P21359;P21359-2;P21359-6;H0Y465;J3KSB5;P21359-4;P21359-5;P21359-3;J3KRT8;J3QQN8;J3QSG6;J3KSX8	P21359;P21359-2;P21359-6;H0Y465;J3KSB5;P21359-4	Neurofibromin;Neurofibromin truncated	0.00132828	2.45661
RPRD2	Q5VT52;Q5VT52-2;Q5VT52-3;Q5VT52-5	Q5VT52;Q5VT52-2;Q5VT52-3;Q5VT52-5	Regulation of nuclear pre-mRNA domain-containing protein 2	0.00568642	2.42905
FNDC3A	Q9Y2H6;Q9Y2H6-2;G5E9X3;A0A087X1M6;H7C507	Q9Y2H6;Q9Y2H6-2;G5E9X3	Fibronectin type-III domain-containing protein 3A	0.000601044	2.39481
ALG12	Q9BV10;H7C5R7;H7C4I6	Q9BV10;H7C5R7	Dol-P-Man:Man(7)GlcNAc(2)-PP-Dol alpha-1,6-mannosyltransferase	0.00525929	2.38795
KIF1B	O60333-3	O60333-3	Kinesin-like protein KIF1B	0.0273359	2.38015
RBM15B	Q8NDT2	Q8NDT2	Putative RNA-binding protein 15B	0.031523	2.35867
ATRX	P46100;P46100-5;P46100-3;P46100-4;P46100-2;A0A096LNN3;A0A096LNW1;A0A096LNL9;P46100-6;A0A096LNL7;A0A096LNX6;A0A096LNL6	P46100;P46100-5;P46100-3;P46100-4;P46100-2	Transcriptional regulator ATRX	0.0390769	2.35142
TLN1	Q9Y490	Q9Y490	Talin-1	0.000142458	2.34925
CPNE2	Q96FN4;Q96FN4-2;H3BQQ3;H3BPR8;H3BUC8	Q96FN4;Q96FN4-2	Copine-2	0.00306493	2.33106
MAP3K6	O95382;O95382-3	O95382;O95382-3	Mitogen-activated protein kinase kinase kinase 6	0.0120479	2.30328
PPM1F	P49593;P49593-2;B5MCT7;A8MX49;C9J2F3;C9JL74	P49593;P49593-2;B5MCT7;A8MX49	Protein phosphatase 1F	0.00210091	2.30005
NT5DC2	Q9H857-2;Q9H857;Q9H857-3;Q9H857-4;H7C4G8;H7C519;C9J036	Q9H857-2;Q9H857;Q9H857-3;Q9H857-4	5-nucleotidase domain-containing protein 2	0.00761326	2.29557
GPR89A;GPR89B;GPR89C	B7ZAQ6;B7ZAQ6-2;B7ZAQ6-3;P0CG08;U3KPV2;E9PKY3;A6NKF9;A0A087WW82;A0A087WW78	B7ZAQ6;B7ZAQ6-2;B7ZAQ6-3;P0CG08;U3KPV2;E9PKY3;A6NKF9;A0A087WW82;A0A087WW78	Golgi pH regulator A;Golgi pH regulator B;Putative Golgi pH regulator C	0.03756	2.28524
LRRN4	Q8WUT4	Q8WUT4	Leucine-rich repeat neuronal protein 4	0.00522335	2.28259
SBNO1;SBNO2	A3KN83;A3KN83-3;A3KN83-2;A3KN83-4;Q9Y2G9;K7ES28;Q9Y2G9-3	A3KN83;A3KN83-3;A3KN83-2;A3KN83-4;Q9Y2G9;K7ES28;Q9Y2G9-3	Protein strawberry notch homolog 1;Protein strawberry notch homolog 2	0.00316154	2.27454
AGPAT1	Q99943	Q99943	1-acyl-sn-glycerol-3-phosphate acyltransferase alpha	0.0228068	2.27079
WDR6	Q9NNW5;E9PDU5;A0A087X295;E9PBK6;Q6PKC6;V9GZ65;C9JFP6;V9GYU1;C9K020	Q9NNW5;E9PDU5;A0A087X295	WD repeat-containing protein 6	0.0265346	2.25898
FARP2	O94887;O94887-3;O94887-2;H7C3E4;C9JWM9;C9JVQ5;M0R262	O94887;O94887-3;O94887-2	FERM, RhoGEF and pleckstrin domain-containing protein 2	0.00289262	2.2458
XPR1	Q9UBH6;Q9UBH6-2	Q9UBH6;Q9UBH6-2	Xenotropic and polytropic retrovirus receptor 1	0.0282987	2.23364
PLCB3	Q01970;Q01970-2	Q01970;Q01970-2	1-phosphatidylinositol 4,5-bisphosphate phosphodiesterase beta-3	0.0395988	2.23148
POLD3	Q15054;Q15054-3;Q15054-2;H0YEX7;E9PNC0;E9PRK3;E9PM91	Q15054;Q15054-3;Q15054-2	DNA polymerase delta subunit 3	0.000237492	2.22451
TOMM7	Q9P0U1;B5MD00;A0A087WZY2;A6NIV2	Q9P0U1;B5MD00;A0A087WZY2;A6NIV2	Mitochondrial import receptor subunit TOM7 homolog	0.0048259	2.21809
BCAT2	O15382;B3KSI3;M0QZ10;M0QXF9;O15382-2;M0QZP4;M0R2K7	O15382;B3KSI3;M0QZ10;M0QXF9;O15382-2;M0QZP4	Branched-chain-amino-acid aminotransferase, mitochondrial;Branched-chain-amino-acid aminotransferase	6.90059e-06	2.18211
RGL2	O15211;O15211-2;A2AB89	O15211;O15211-2	Ral guanine nucleotide dissociation stimulator-like 2	0.0114024	2.17127
LAMP2	P13473;P13473-2;P13473-3;H0YCG2	P13473;P13473-2;P13473-3;H0YCG2	Lysosome-associated membrane glycoprotein 2	0.00153433	2.16339
TRMT5	Q32P41;G3V5X1	Q32P41	tRNA (guanine(37)-N1)-methyltransferase	0.000603041	2.16005
ALCAM	Q13740;Q13740-2;F5GXJ9;H7C543;Q13740-4;Q13740-3	Q13740;Q13740-2;F5GXJ9;H7C543;Q13740-4	CD166 antigen	0.039612	2.15777
TNFSF10	P50591	P50591	Tumor necrosis factor ligand superfamily member 10	0.0100294	2.15695
MARCKSL1	P49006	P49006	MARCKS-related protein	0.00500786	2.13249
FOXK2	Q01167;A0A087WXM0;Q01167-2;E9PPI7;E9PM37;Q01167-3	Q01167;A0A087WXM0;Q01167-2;E9PPI7;E9PM37	Forkhead box protein K2	0.0464138	2.1248
DOPEY2	Q9Y3R5;Q9Y3R5-2;F8W8U9;Q5JWR5;Q5TA12	Q9Y3R5;Q9Y3R5-2	Protein dopey-2	0.0387977	2.10975
CNPY4	Q8N129	Q8N129	Protein canopy homolog 4	0.00439068	2.10894
PIK3R2	O00459;E9PFP1	O00459;E9PFP1	Phosphatidylinositol 3-kinase regulatory subunit beta	0.0260484	2.09157
MSRB3	Q8IXL7;F5H7C4;F5H6G9;F5H199;H0YFW5;Q8IXL7-2;H7C2B7	Q8IXL7;F5H7C4;F5H6G9;F5H199;H0YFW5;Q8IXL7-2;H7C2B7	Methionine-R-sulfoxide reductase B3	0.0484165	2.07997
YWHAH	Q04917;A2IDB2;F8WEB6;A2IDB1	Q04917;A2IDB2	14-3-3 protein eta	0.000148609	2.07394
DAK;TKFC	Q3LXA3;A0A087WUL0;H0YCY6;Q3LXA3-2;E9PJG8;I3L252	Q3LXA3;A0A087WUL0;H0YCY6;Q3LXA3-2	Bifunctional ATP-dependent dihydroxyacetone kinase/FAD-AMP lyase (cyclizing);ATP-dependent dihydroxyacetone kinase;FAD-AMP lyase (cyclizing)	0.00810188	2.06926
ATE1	B4E107;F5GXE4;O95260-2;Q5SQQ1	B4E107;F5GXE4;O95260-2	Arginyl-tRNA--protein transferase 1	0.0399912	2.06861
QKI	Q96PU8;Q96PU8-3;Q96PU8-5;Q96PU8-9;Q96PU8-8;Q96PU8-6;F5GXS8;F5GYM3;H0YG47;F5H8C8;H0YGD6;F5H5U6;F5GYT7	Q96PU8;Q96PU8-3;Q96PU8-5;Q96PU8-9;Q96PU8-8;Q96PU8-6;F5GXS8;F5GYM3;H0YG47	Protein quaking	0.0361722	2.06511
VPS39	Q96JC1;Q96JC1-2	Q96JC1;Q96JC1-2	Vam6/Vps39-like protein	0.0406364	2.06496
ABCC4	O15439;O15439-2;O15439-3;O15439-4;O95255;A0A0G2JMM2;A0A0G2JMG3	O15439;O15439-2	Multidrug resistance-associated protein 4	0.00575749	2.04915
LEPREL2	Q8IVL6;Q8IVL6-2;U3KQI6	Q8IVL6;Q8IVL6-2	Prolyl 3-hydroxylase 3	0.00227257	2.04493
SBF1	O95248-4;O95248;G5E933;H0Y5W8	O95248-4;O95248;G5E933	Myotubularin-related protein 5	0.00267833	2.04056
SFT2D3	Q587I9	Q587I9	Vesicle transport protein SFT2C	0.00238237	2.03504
ITPR2	Q14571;Q14571-2;H7C2X9	Q14571	Inositol 1,4,5-trisphosphate receptor type 2	0.0135028	2.02347
SEC11A	P67812;H0YNG3;P67812-4;P67812-3;H0YKT4;P67812-2;H0YNX5;H0YNA5;P0C7V7	P67812;H0YNG3;P67812-4;P67812-3;H0YKT4;P67812-2;H0YNX5	Signal peptidase complex catalytic subunit SEC11A;Signal peptidase complex catalytic subunit SEC11	0.0460757	2.01433
SEC63	Q9UGP8;A6PVC9	Q9UGP8	Translocation protein SEC63 homolog	0.00101653	2.00494
GALNS	P34059	P34059	N-acetylgalactosamine-6-sulfatase	0.0334755	2.00493
SDC1	P18827;E9PHH3;H7C1K4	P18827	Syndecan-1	0.00108224	1.9919
PPP1R12A	O14974-3	O14974-3	Protein phosphatase 1 regulatory subunit 12A	0.000175126	1.98305
DNMT1	P26358-2;P26358;P26358-3;K7EJL0;K7ENW7;K7EMU8;K7ENQ6;K7EIZ6;K7ELB1;K7ERQ1;K7EP77;K7ER10	P26358-2;P26358;P26358-3	DNA (cytosine-5)-methyltransferase 1	0.0133927	1.97115
APMAP	Q9HDC9;H0Y512;Q9HDC9-2	Q9HDC9;H0Y512;Q9HDC9-2	Adipocyte plasma membrane-associated protein	0.00498082	1.971
NBEAL1	Q6ZS30;Q6ZS30-1;H7BZA0;H7C3C8	Q6ZS30;Q6ZS30-1	Neurobeachin-like protein 1	0.0193819	1.96637
SEC61A2	Q9H9S3;Q9H9S3-3;F8W776;Q9H9S3-2;Q8TC24;H7C1S8	Q9H9S3;Q9H9S3-3;F8W776;Q9H9S3-2;Q8TC24	Protein transport protein Sec61 subunit alpha isoform 2	0.0403141	1.96243
RPS19BP1	Q86WX3	Q86WX3	Active regulator of SIRT1	0.0348308	1.95375
NADSYN1	Q6IA69;E9PNF5;A0A0B4J216;Q6IA69-2;H0YCQ6;E9PKY6	Q6IA69;E9PNF5;A0A0B4J216;Q6IA69-2	Glutamine-dependent NAD(+) synthetase	0.0361663	1.94895
CLIC4	Q9Y696	Q9Y696	Chloride intracellular channel protein 4	0.000795046	1.94358
TMEM87B	Q96K49;Q96K49-2;H7C1G1;H7C0B3	Q96K49;Q96K49-2;H7C1G1;H7C0B3	Transmembrane protein 87B	0.00460908	1.9418
HERC2	O95714;A0A0G2JPS8;Q9BVR0	O95714	E3 ubiquitin-protein ligase HERC2	0.0430082	1.93785
GLA	P06280	P06280	Alpha-galactosidase A	0.0489308	1.9349
WDFY1	Q8IWB7;C9JJ54	Q8IWB7;C9JJ54	WD repeat and FYVE domain-containing protein 1	0.036255	1.9335
MGST1	P10620;F5H7F6;F5H6X2;P10620-2;F5GX73;F5H613;F5H760	P10620;F5H7F6;F5H6X2;P10620-2	Microsomal glutathione S-transferase 1	0.00307307	1.93235
NDUFAF7	Q7L592;C9J236;C9JS27;Q7L592-2;C9JP36;C9JEL7;H7C3N5	Q7L592;C9J236;C9JS27;Q7L592-2;C9JP36	NADH dehydrogenase [ubiquinone] complex I, assembly factor 7	0.0374323	1.92931
MAPK3	P27361;E9PQW4;P27361-3;E9PJF0;P27361-2;E9PBK7;B3KR49;H0YDH9;H0YEX6;E9PRH7	P27361;E9PQW4;P27361-3;E9PJF0;P27361-2;E9PBK7;B3KR49	Mitogen-activated protein kinase 3;Mitogen-activated protein kinase	0.0280778	1.92813
TCF20	Q9UGU0;Q9UGU0-2;I3L1M7;A9JX13	Q9UGU0;Q9UGU0-2	Transcription factor 20	0.0371771	1.91781
PAPOLA;PAPOLB	P51003;G3XAH6;P51003-2;Q9NRJ5;A0A0C4DGK1;G3V2A0;G3V3I9;G3V457;H0YJ00;H7C3W0;H0YJL4	P51003;G3XAH6;P51003-2;Q9NRJ5;A0A0C4DGK1	Poly(A) polymerase alpha;Poly(A) polymerase beta	0.0368543	1.91643
SELO	Q9BVL4;A0A087X0Q9	Q9BVL4;A0A087X0Q9	Selenoprotein O	0.00842024	1.91502
DPP7	Q9UHL4;R4GMR2;R4GNE8;R4GMV4;R4GN05;R4GMU5	Q9UHL4	Dipeptidyl peptidase 2	0.0208453	1.9134
THUMPD1	Q9NXG2;H3BNW0	Q9NXG2	THUMP domain-containing protein 1	0.000804055	1.9089
LRRC8C	Q8TDW0;A6NED7;E9PHY6	Q8TDW0	Volume-regulated anion channel subunit LRRC8C	0.0411939	1.9085
TRABD	Q9H4I3;J3KPT4;Q9H4I3-2	Q9H4I3;J3KPT4;Q9H4I3-2	TraB domain-containing protein	0.00658236	1.90791
ERF	P50548;P50548-2	P50548;P50548-2	ETS domain-containing transcription factor ERF	0.0450845	1.90746
TRIM23	P36406;P36406-3;P36406-2	P36406;P36406-3;P36406-2	E3 ubiquitin-protein ligase TRIM23	0.00121498	1.8992
KDELR3	O43731;O43731-2	O43731;O43731-2	ER lumen protein-retaining receptor 3	0.003179	1.89716
SOS1	Q07889;G5E9C8;C9K0N6;Q07889-2	Q07889;G5E9C8	Son of sevenless homolog 1	0.00255102	1.89103
GPR180	Q86V85	Q86V85	Integral membrane protein GPR180	0.010045	1.88514
PDK3	Q15120;Q15120-2	Q15120;Q15120-2	[Pyruvate dehydrogenase (acetyl-transferring)] kinase isozyme 3, mitochondrial	0.0203866	1.87862
SNRPB;SNRPN	P14678;P14678-2;A8MT02;P14678-3;P63162;J3QLE5;P63162-2;J3KRY3;S4R3P3	P14678;P14678-2;A8MT02;P14678-3;P63162;J3QLE5;P63162-2	Small nuclear ribonucleoprotein-associated proteins B and B;Small nuclear ribonucleoprotein-associated protein N	0.0114595	1.8676
SMAD2	Q15796;B7Z5N5;Q15796-2;K7EJX0;K7ESI8;K7EL92;K7ERC7	Q15796;B7Z5N5;Q15796-2;K7EJX0	Mothers against decapentaplegic homolog 2;Mothers against decapentaplegic homolog	0.0108098	1.86469
RTF1	Q92541;H0YKX1	Q92541	RNA polymerase-associated protein RTF1 homolog	0.0240085	1.86309
TRIM47	Q96LD4;Q96LD4-2	Q96LD4;Q96LD4-2	Tripartite motif-containing protein 47	0.0198085	1.85601
SH3PXD2B	A1X283;G3V144;Q5TCZ1;H0Y507;Q5TCZ1-3;Q5TCZ1-2	A1X283;G3V144	SH3 and PX domain-containing protein 2B	0.0261585	1.84428
MTFR1	Q15390;H0YBZ4;Q15390-2;H7C5V5;H0YF01	Q15390;H0YBZ4;Q15390-2	Mitochondrial fission regulator 1	0.0189884	1.84387
CPSF3	Q9UKF6;G5E9W3;C9JZH6	Q9UKF6;G5E9W3	Cleavage and polyadenylation specificity factor subunit 3	0.000407965	1.84333
TBC1D9B	Q66K14;Q66K14-2;G3V133;H0YB08;E5RIN2	Q66K14;Q66K14-2	TBC1 domain family member 9B	0.0156544	1.83546
ITPR1	Q14643;Q14643-4;Q14643-3;Q14643-8;Q14643-7;Q14643-5;Q14643-6;Q14643-2;B7ZMI3	Q14643;Q14643-4;Q14643-3;Q14643-8;Q14643-7;Q14643-5;Q14643-6;Q14643-2	Inositol 1,4,5-trisphosphate receptor type 1	0.0322098	1.82732
MIOS	Q9NXC5;Q9NXC5-2;C9JTV2;C9JAQ1	Q9NXC5;Q9NXC5-2	WD repeat-containing protein mio	0.0359844	1.82449
MROH1	Q8NDA8;E9PHY8;Q8NDA8-2;Q8NDA8-7;Q8NDA8-3;Q8NDA8-4;Q8NDA8-6;Q8NDA8-5	Q8NDA8;E9PHY8;Q8NDA8-2	Maestro heat-like repeat-containing protein family member 1	0.0294918	1.82384
MACROD1	Q9BQ69	Q9BQ69	O-acetyl-ADP-ribose deacetylase MACROD1	0.0163018	1.81988
APIP	Q96GX9;S4R3D6;Q96GX9-3	Q96GX9;S4R3D6;Q96GX9-3	Methylthioribulose-1-phosphate dehydratase	0.0125634	1.81771
NPEPL1	Q8NDH3;Q8NDH3-5;Q8NDH3-4;Q8NDH3-3;Q8NDH3-2;H0YEP3	Q8NDH3;Q8NDH3-5;Q8NDH3-4;Q8NDH3-3;Q8NDH3-2;H0YEP3	Probable aminopeptidase NPEPL1	0.000573632	1.81508
STAT2	P52630;P52630-4;B4DLC8	P52630;P52630-4;B4DLC8	Signal transducer and activator of transcription 2	0.0128346	1.81508
H6PD	O95479;R4GMU1	O95479;R4GMU1	GDH/6PGL endoplasmic bifunctional protein;Glucose 1-dehydrogenase;6-phosphogluconolactonase	0.0426914	1.81088
COL7A1	Q02388;Q02388-2	Q02388;Q02388-2	Collagen alpha-1(VII) chain	0.0184748	1.80393
FNBP1	Q96RU3-5;Q96RU3-2;Q96RU3;B7ZL14;H0Y7W6;Q96RU3-4;Q96RU3-3	Q96RU3-5;Q96RU3-2;Q96RU3;B7ZL14;H0Y7W6;Q96RU3-4;Q96RU3-3	Formin-binding protein 1	0.0480069	1.80044
MT-ND5	P03915	P03915	NADH-ubiquinone oxidoreductase chain 5	0.0324115	1.79943
HSPG2	P98160;Q5SZJ2;Q5SZJ1;Q5SZI9	P98160	Basement membrane-specific heparan sulfate proteoglycan core protein;Endorepellin;LG3 peptide	0.00863998	1.79058
NDUFV3	P56181-2;P56181	P56181-2	NADH dehydrogenase [ubiquinone] flavoprotein 3, mitochondrial	0.0471761	1.78681
DOK1	Q99704;Q99704-3	Q99704;Q99704-3	Docking protein 1	0.0194075	1.78344
NRM	Q8IXM6;H0Y6T6;Q8IXM6-2	Q8IXM6;H0Y6T6;Q8IXM6-2	Nurim	0.000965704	1.7766
B4GALT5	O43286	O43286	Beta-1,4-galactosyltransferase 5	0.0236718	1.77616
PTGFRN	Q9P2B2	Q9P2B2	Prostaglandin F2 receptor negative regulator	0.00722356	1.77125
ALDH9A1	P49189;P49189-2	P49189;P49189-2	4-trimethylaminobutyraldehyde dehydrogenase	0.0128536	1.76974
CD81	P60033;E9PRJ8;H0YDL9;H0YDJ9;A6NMH8;H0YEE2;E9PJK1;E9PIF1;E9PM31;E9PQV4	P60033;E9PRJ8;H0YDL9;H0YDJ9;A6NMH8;H0YEE2;E9PJK1;E9PIF1	CD81 antigen;Tetraspanin	0.0249984	1.76935
PTPN23	Q9H3S7;R4GMM7;C9JD91	Q9H3S7	Tyrosine-protein phosphatase non-receptor type 23	0.0115277	1.76805
USP15	Q9Y4E8;Q9Y4E8-4;H0YI31;F8W0H4;F8VZG8;F8VVY7;H0YHM4	Q9Y4E8;Q9Y4E8-4	Ubiquitin carboxyl-terminal hydrolase 15	0.00350795	1.76788
SCRN2	Q96FV2;J3QL71;Q96FV2-2;J3QRJ1;J3QR84;J3KT79;J3QQM9;J3KS57	Q96FV2;J3QL71;Q96FV2-2;J3QRJ1;J3QR84	Secernin-2	0.00643625	1.76454
CTSB	P07858;E9PR54;E9PJ67;E9PCB3;E9PKQ7;E9PNL5;E9PHZ5;E9PLY3;E9PSG5;E9PQM1;R4GMQ5;E9PS78	P07858	Cathepsin B;Cathepsin B light chain;Cathepsin B heavy chain	0.0284141	1.7639
CLASP1	Q7Z460;Q7Z460-3;F8WA11;Q7Z460-2;Q7Z460-4;Q7Z460-5;H0Y5T1;C9J151;C9JP76	Q7Z460;Q7Z460-3;F8WA11;Q7Z460-2;Q7Z460-4;Q7Z460-5;H0Y5T1	CLIP-associating protein 1	0.00157171	1.75604
LRRC8A	Q8IWT6	Q8IWT6	Volume-regulated anion channel subunit LRRC8A	0.0361566	1.75416
SMG1	Q96Q15;J3KRA9;Q96Q15-2;Q96Q15-3;Q96Q15-4;H3BQN7;I3L400;I3L0W2;I3L144;H3BPS6;A0A087WZT3;A0A087WXM7;E9PNP6	Q96Q15;J3KRA9;Q96Q15-2;Q96Q15-3;Q96Q15-4	Serine/threonine-protein kinase SMG1	0.0444806	1.75265
PJA2	O43164;O43164-2	O43164;O43164-2	E3 ubiquitin-protein ligase Praja-2	0.0332481	1.75041
TDP2	O95551;X6R5A3;O95551-3;O95551-2	O95551;X6R5A3;O95551-3;O95551-2	Tyrosyl-DNA phosphodiesterase 2	0.0337561	1.7497
STK11IP	Q8N1F8;C9JQV3;Q8N1F8-2;M0QYE5;H7C2J7;H7C236	Q8N1F8;C9JQV3;Q8N1F8-2	Serine/threonine-protein kinase 11-interacting protein	0.0328555	1.74742
MOGS	Q13724;Q13724-2;C9J8D4;C9JDQ1;B8ZZE2	Q13724;Q13724-2;C9J8D4	Mannosyl-oligosaccharide glucosidase	0.00820562	1.73114
MAP3K4	Q9Y6R4;J3KNB8;F5H538;Q9Y6R4-2;F5H4R1;F5H1X6	Q9Y6R4;J3KNB8;F5H538;Q9Y6R4-2;F5H4R1	Mitogen-activated protein kinase kinase kinase 4	0.0347877	1.72742
SPTLC1	O15269;O15269-2	O15269	Serine palmitoyltransferase 1	0.00186569	1.72394
DIP2B	Q9P265;H0Y7Q3	Q9P265	Disco-interacting protein 2 homolog B	0.0388426	1.72293
TNFAIP8L1	Q8WVP5	Q8WVP5	Tumor necrosis factor alpha-induced protein 8-like protein 1	0.0308157	1.71882
PXDNL	A1KZ92;A1KZ92-2	A1KZ92;A1KZ92-2	Peroxidasin-like protein	0.00885431	1.71756
CD276	Q5ZPR3;A0A0C4DGH0;Q5ZPR3-4;Q5ZPR3-3;H0YL10;Q5ZPR3-2;H0YK40;H0YK59;H0YN29	Q5ZPR3;A0A0C4DGH0;Q5ZPR3-4;Q5ZPR3-3;H0YL10;Q5ZPR3-2	CD276 antigen	0.0410118	1.71513
TGFB1I1	O43294;O43294-2;H3BSN4;I3L209;H3BS04;H3BN49;H3BQC4	O43294;O43294-2;H3BSN4	Transforming growth factor beta-1-induced transcript 1 protein	0.0332309	1.7145
CARS2	Q9HA77;F5H579;H0YFV1;F5H623;H0YFF0	Q9HA77	Probable cysteine--tRNA ligase, mitochondrial	0.00954033	1.70001
NDFIP1	Q9BT67	Q9BT67	NEDD4 family-interacting protein 1	0.0196807	1.69309
HNRNPUL1	A0A0A0MRA5;Q9BUJ2-4;M0QYZ0;M0R203;M0QZV6;M0R0K8	A0A0A0MRA5;Q9BUJ2-4;M0QYZ0	Heterogeneous nuclear ribonucleoprotein U-like protein 1	0.00344455	1.6904
TMEM70	Q9BUB7;Q9BUB7-2;D4PHA6;Q9BUB7-3	Q9BUB7;Q9BUB7-2	Transmembrane protein 70, mitochondrial	0.0102117	1.68875
IPO11	Q9UI26;Q9UI26-2;F8WDV0;H0Y8M5;D6RJB1;E7EMB7;D6RCN7;F8WBN4;D6RCQ2	Q9UI26;Q9UI26-2;F8WDV0	Importin-11	0.0418589	1.68239
PIGU	Q9H490;Q9H490-2	Q9H490;Q9H490-2	Phosphatidylinositol glycan anchor biosynthesis class U protein	0.0121922	1.67763
DAPK3	O43293;O43293-2;M0R0D0;M0QYW5	O43293;O43293-2;M0R0D0	Death-associated protein kinase 3	0.0127309	1.67336
DBN1	Q16643;Q16643-3;Q16643-2;D6R9W4;D6R9Q9;D6RFI1;D6RCR4	Q16643;Q16643-3;Q16643-2;D6R9W4	Drebrin	0.0280888	1.66712
LOXL2	Q9Y4K0;E5RHH3;E5RFY0;H0YAP6;E5RI22;E5RJL2;H0YAR1;E5RFE2	Q9Y4K0	Lysyl oxidase homolog 2	0.0377212	1.66258
AAK1	Q2M2I8;Q2M2I8-2;E9PG46;K4DI97;A0A096LP60	Q2M2I8;Q2M2I8-2;E9PG46	AP2-associated protein kinase 1	0.0120431	1.65947
GNB1L	Q9BYB4;Q9BYB4-2;C9JPQ6	Q9BYB4;Q9BYB4-2	Guanine nucleotide-binding protein subunit beta-like protein 1	0.000165299	1.65891
RASSF4	Q9H2L5;Q9H2L5-2;Q9H2L5-3;Q5T739;Q9H2L5-4;R4GNA4;Q5T737;V9GYK1	Q9H2L5;Q9H2L5-2;Q9H2L5-3	Ras association domain-containing protein 4	0.0497861	1.65826
STXBP1	P61764;P61764-2;A0A0D9SEP9;A0A0D9SEH5;A0A0D9SG72;A0A0D9SFQ7;A0A0D9SFW6;A0A096LP33;A0A096LP52	P61764;P61764-2	Syntaxin-binding protein 1	0.0235209	1.65443
AKAP8	O43823;M0QYL4	O43823	A-kinase anchor protein 8	0.0483222	1.6516
UBAC2	Q8NBM4;Q8NBM4-2;X6R5E5;Q8NBM4-3;Q8NBM4-4;Q5JUH4;Q8NBM4-5	Q8NBM4;Q8NBM4-2;X6R5E5;Q8NBM4-3;Q8NBM4-4	Ubiquitin-associated domain-containing protein 2	0.0365782	1.6431
MICAL1	Q8TDZ2;Q8TDZ2-4;Q8TDZ2-2;Q8TDZ2-3;H0Y6Z4;Q5TED7	Q8TDZ2;Q8TDZ2-4;Q8TDZ2-2	Protein-methionine sulfoxide oxidase MICAL1	0.0185964	1.63851
ATG9A	Q7Z3C6;Q7Z3C6-2;Q7Z3C6-3;H7C152;C9JD65;H7C1G6;C9JX27;C9IYZ9;C9JKV7;C9JDK4;C9JXG2	Q7Z3C6;Q7Z3C6-2;Q7Z3C6-3	Autophagy-related protein 9A	0.0343222	1.63844
PPM1A	P35813;P35813-3;P35813-2;E9PKB5;E9PL75;E9PJN3	P35813;P35813-3;P35813-2	Protein phosphatase 1A	0.0271811	1.63624
MITD1	Q8WV92;H7C3Q6;B8ZZL5;F8WED5	Q8WV92;H7C3Q6;B8ZZL5	MIT domain-containing protein 1	0.0389971	1.62876
ALDH1B1	P30837	P30837	Aldehyde dehydrogenase X, mitochondrial	0.000203565	1.62837
IBA57	Q5T440	Q5T440	Putative transferase CAF17, mitochondrial	0.0138349	1.62324
UBLCP1	Q8WVY7	Q8WVY7	Ubiquitin-like domain-containing CTD phosphatase 1	0.0174822	1.62273
DOCK5	Q9H7D0;H0Y7N4;Q9H7D0-2	Q9H7D0	Dedicator of cytokinesis protein 5	0.0235014	1.61898
MAN2A2	P49641;P49641-1;A0A0C4DGL1;H0YNG5;P49641-2;H0YLB9;H0YKM7;H0YKT0;H0YMU0;H0YNC8;H0YL67;H0YLU3;H0YKH9	P49641;P49641-1;A0A0C4DGL1;H0YNG5;P49641-2;H0YLB9;H0YKM7	Alpha-mannosidase 2x;Alpha-mannosidase	0.0118748	1.61898
GNA13	Q14344;Q14344-2;P19086	Q14344;Q14344-2	Guanine nucleotide-binding protein subunit alpha-13	0.000247417	1.6147
NDUFS7	O75251;F5H5N1;F5GXJ1;O75251-2;A0A087WXF6;A0A087WTI3	O75251;F5H5N1;F5GXJ1;O75251-2;A0A087WXF6;A0A087WTI3	NADH dehydrogenase [ubiquinone] iron-sulfur protein 7, mitochondrial	0.0434471	1.60134
C17orf62	Q9BQA9;J3QRG5;J3KSJ5;Q9BQA9-2;J3KTF4;J3QRZ2;J3QLB7;J3QKS6;J3QKZ6;J3QQQ4;H0Y2X1;J3KTI1;J3KSB6;J3KS78;J3QS53	Q9BQA9;J3QRG5;J3KSJ5;Q9BQA9-2;J3KTF4;J3QRZ2;J3QLB7;J3QKS6	Uncharacterized protein C17orf62	0.0394274	1.60104
RCCD1	A6NED2;G3V2I3;G3V3Q4	A6NED2;G3V2I3	RCC1 domain-containing protein 1	0.00284758	1.59961
MBOAT7	Q96N66;Q96N66-3;Q96N66-2;A9C4B8;M0R1Z5;H7C2M4;C9J4E9;A0A0G2JNX6	Q96N66;Q96N66-3;Q96N66-2;A9C4B8	Lysophospholipid acyltransferase 7	0.00503029	1.59783
MAVS	Q7Z434;Q7Z434-4;Q7Z434-5;Q7Z434-2	Q7Z434;Q7Z434-4	Mitochondrial antiviral-signaling protein	0.00436375	1.59026
RBM6	P78332;E9PGM9;F8WCA5;P78332-3;C9JII0;P78332-2	P78332;E9PGM9;F8WCA5;P78332-3	RNA-binding protein 6	0.0398334	1.58926
PRKAR1A	P10644;P10644-2;K7EPB2;K7EM13;K7EIE5;K7EID3;K7EJ40;K7EK41;K7EMZ6;K7EMU2;K7EPR5;K7EQK3;X6RAV4	P10644;P10644-2;K7EPB2	cAMP-dependent protein kinase type I-alpha regulatory subunit;cAMP-dependent protein kinase type I-alpha regulatory subunit, N-terminally processed	0.00063168	1.58775
KIF11	P52732	P52732	Kinesin-like protein KIF11	0.00214743	1.58368
MRPS30	Q9NP92;A0A087WV52	Q9NP92;A0A087WV52	28S ribosomal protein S30, mitochondrial	0.0111491	1.57961
P4HA2	O15460-2;A8MXE0;E7ERI1;E7ENX0;E7EPI9;C9JX45;C9JCP0;C9JN43;C9JIG4;C9JFJ1	O15460-2	Prolyl 4-hydroxylase subunit alpha-2	0.00452778	1.57529
RAB12	Q6IQ22	Q6IQ22	Ras-related protein Rab-12	0.0222412	1.57335
MPRIP	Q6WCQ1-2;Q6WCQ1;Q6WCQ1-3;J3KSW8;H0Y2S9;H0Y7E2;H7C3G6;J3QRL2;J3KSK7;K7EL39;J3QL44;A8MZF8	Q6WCQ1-2;Q6WCQ1;Q6WCQ1-3;J3KSW8	Myosin phosphatase Rho-interacting protein	0.00376573	1.57244
RDX	P35241;P35241-5;P35241-4;P35241-3;P35241-2;E9PNV3;E9PQ82;E9PKN5	P35241;P35241-5;P35241-4	Radixin	0.00162242	1.57118
MRPL4	Q9BYD3;K7ES61;K7ELQ0;X6RAY8;Q9BYD3-2;K7EKI4;K7ELF1;K7EJ73	Q9BYD3;K7ES61;K7ELQ0;X6RAY8;Q9BYD3-2;K7EKI4;K7ELF1	39S ribosomal protein L4, mitochondrial	0.028068	1.57007
NARS2	Q96I59;Q96I59-2;E9PRK2;H0YEL9;H0YE96	Q96I59;Q96I59-2	Probable asparagine--tRNA ligase, mitochondrial	0.0227231	1.5699
FHL2	Q14192;J3KNW4;A0A0A0MSG2;C9J3S8;F8WDA8;U3KQT4;Q14192-2	Q14192;J3KNW4;A0A0A0MSG2	Four and a half LIM domains protein 2	0.0218365	1.56539
IRF2BP2	Q7Z5L9-2;Q7Z5L9;Q7Z5L9-3	Q7Z5L9-2;Q7Z5L9	Interferon regulatory factor 2-binding protein 2	0.01548	1.55954
SYPL1	Q16563-2;Q16563;C9JYN0;H7C4J8	Q16563-2;Q16563;C9JYN0	Synaptophysin-like protein 1	0.0101014	1.55005
ARMC9	Q7Z3E5;A0A087X1I8;Q7Z3E5-2;H7C3U7;H7BZY2;C9J535;H7BZA2;H7C2P6;C9JW07	Q7Z3E5;A0A087X1I8;Q7Z3E5-2	LisH domain-containing protein ARMC9	0.00347145	1.54717
ZYX	Q15942;H0Y2Y8;Q15942-2;H7C3D3;C9IZ41;C9JJK5;H7C3R3	Q15942;H0Y2Y8;Q15942-2	Zyxin	0.00835381	1.54706
NDUFB11	Q9NX14;Q9NX14-2	Q9NX14;Q9NX14-2	NADH dehydrogenase [ubiquinone] 1 beta subcomplex subunit 11, mitochondrial	0.0483762	1.53942
GUF1	Q8N442	Q8N442	Translation factor GUF1, mitochondrial	0.0486133	1.53207
OGDH	Q02218;A0A0D9SFS3;E9PDF2;E9PCR7;Q02218-2;E9PFG7;Q02218-3;Q9ULD0;Q9ULD0-3;Q9ULD0-2;C9J4G7	Q02218;A0A0D9SFS3;E9PDF2;E9PCR7;Q02218-2;E9PFG7	2-oxoglutarate dehydrogenase, mitochondrial	0.0142768	1.53105
TMED3	Q9Y3Q3	Q9Y3Q3	Transmembrane emp24 domain-containing protein 3	0.0269397	1.52683
CYB5R3	P00387-2;P00387;P00387-3;B1AHF3	P00387-2;P00387;P00387-3;B1AHF3	NADH-cytochrome b5 reductase 3;NADH-cytochrome b5 reductase 3 membrane-bound form;NADH-cytochrome b5 reductase 3 soluble form	0.013448	1.52571
CD151	P48509;E9PMR4;E9PRJ3;E9PP93;E9PK37;E9PJE8;E9PSA1;E9PJC8;E9PLZ6;K4DIB7	P48509;E9PMR4;E9PRJ3	CD151 antigen;Tetraspanin	0.0217717	1.52453
PITRM1	Q5JRX3;Q5JRX3-2;Q5JRX3-3;A0A0A0MRX9;B1APQ0;H0Y4F7;H0Y7L7;B1APQ1	Q5JRX3;Q5JRX3-2;Q5JRX3-3;A0A0A0MRX9	Presequence protease, mitochondrial	0.0116714	1.52302
AMPD2	Q01433;Q01433-2;H0Y360;Q01433-5;Q01433-3;Q01433-4;H0YCL9;E9PJF6;E9PIJ1;H0YF16;P23109;Q01432;Q01432-5;H0YDC3;E9PKC5;Q01432-6;Q01432-3;Q01432-4;P23109-2	Q01433;Q01433-2;H0Y360;Q01433-5;Q01433-3;Q01433-4	AMP deaminase 2	0.00614024	1.52075
TSC2	P49815;P49815-3;P49815-4;H3BMQ0;P49815-5;P49815-2;P49815-7;P49815-6;P49815-8;I3L3B1;Q5HYF7;C9JX95;H3BNT5;H3BQK4	P49815;P49815-3;P49815-4;H3BMQ0;P49815-5;P49815-2;P49815-7;P49815-6	Tuberin	0.0290734	1.51677
PDLIM7	Q9NR12;Q9NR12-2;Q9NR12-6;D6RH06;Q9NR12-5;Q9NR12-4;D6RF83;H7BYK4;Q9NR12-3;D6RAN1;H0Y8W6	Q9NR12;Q9NR12-2;Q9NR12-6;D6RH06;Q9NR12-5;Q9NR12-4;D6RF83	PDZ and LIM domain protein 7	0.00261634	1.51636
BPTF	Q12830;Q12830-4;Q12830-2;F5GXF5;E7ETD6;A0A0A0MR81;J3QQK4;J3QQQ8;J3KSK9;E9PE19	Q12830;Q12830-4;Q12830-2;F5GXF5;E7ETD6	Nucleosome-remodeling factor subunit BPTF	0.0371271	1.51631
LUZP1	Q86V48;Q86V48-2;Q86V48-3;E5RFK8;E5RHU7	Q86V48;Q86V48-2;Q86V48-3	Leucine zipper protein 1	0.0185842	1.51365
ACBD3	Q9H3P7	Q9H3P7	Golgi resident protein GCP60	0.00212662	1.51312
LLPH	Q9BRT6	Q9BRT6	Protein LLP homolog	0.00976803	1.51302
HSPB11	Q9Y547;A6NIR2;X6R7Y7	Q9Y547;A6NIR2;X6R7Y7	Intraflagellar transport protein 25 homolog	0.0357156	1.50864
TRIM25	Q14258	Q14258	E3 ubiquitin/ISG15 ligase TRIM25	0.0386968	1.50854
PLSCR1	O15162;C9J7K9;O15162-2;C9J9P4;C9J0H3;C9JE06;H7C5I5	O15162;C9J7K9;O15162-2;C9J9P4;C9J0H3;C9JE06;H7C5I5	Phospholipid scramblase 1	0.0239971	1.50745
CRAT	P43155;P43155-2;P43155-3;H0Y4Z7;B7ZBP5;A6PVN3	P43155;P43155-2;P43155-3	Carnitine O-acetyltransferase	0.0439345	1.49999
MTOR	P42345;B1AKP8;B1AKQ2	P42345	Serine/threonine-protein kinase mTOR	0.0129764	1.49968
MYADM	Q96S97;C9JZL8;C9J5M0;C9JC07;C9JJV6	Q96S97;C9JZL8;C9J5M0;C9JC07	Myeloid-associated differentiation marker	0.0400533	1.49928
DAP3	P51398;P51398-2;P51398-3;V9GYL9;V9GZ03;V9GYJ9;V9GYC9;V9GYJ3;V9GY11;V9GYA7;V9GZ61;V9GYW1	P51398;P51398-2;P51398-3;V9GYL9;V9GZ03;V9GYJ9	28S ribosomal protein S29, mitochondrial	0.00720552	1.49661
NPLOC4	Q8TAT6;Q8TAT6-2;I3L283;I3L4U9;I3L3I1;A0A0D9SFI9;I3L281;I3L4S2	Q8TAT6;Q8TAT6-2	Nuclear protein localization protein 4 homolog	0.0121295	-1.49828	1
GFPT1	Q06210-2;Q06210;O94808;E5RJP4	Q06210-2;Q06210	Glutamine--fructose-6-phosphate aminotransferase [isomerizing] 1	1.30449e-06	-1.49924	2
PTMA	P06454;P06454-2;B8ZZQ6;B8ZZA1;B8ZZW7;H7C2N1;A0A087WUT1	P06454;P06454-2;B8ZZQ6;B8ZZA1;B8ZZW7;H7C2N1	Prothymosin alpha;Prothymosin alpha, N-terminally processed;Thymosin alpha-1	0.0327983	-1.50546
FAS	P25445;P25445-6;A0A087X1Z7;A0A0D9SEP1	P25445;P25445-6	Tumor necrosis factor receptor superfamily member 6	0.00736677	-1.50627
PRCC	Q92733;H0YE12;H0Y679	Q92733;H0YE12;H0Y679	Proline-rich protein PRCC	0.0352702	-1.50989
ARHGAP18	Q8N392;Q8N392-2	Q8N392;Q8N392-2	Rho GTPase-activating protein 18	0.0236334	-1.51137
UTRN	P46939;P46939-2;P46939-4;Q5T097;A0A0D9SG57;P46939-3;A0A0A0MSM3;Q5SYY2;H0Y337;Q4G0X0	P46939;P46939-2	Utrophin	0.0444794	-1.51901
SLAIN2	Q9P270;D6RIF6;H0Y9L2	Q9P270;D6RIF6	SLAIN motif-containing protein 2	0.00256414	-1.52129
NOM1	Q5C9Z4	Q5C9Z4	Nucleolar MIF4G domain-containing protein 1	0.0264342	-1.52563
PEX19	P40855;Q5QNY5;P40855-5;E9PS71;B7Z8B3;H0YJ60;H0YDY4	P40855;Q5QNY5;P40855-5;E9PS71;B7Z8B3;H0YJ60	Peroxisomal biogenesis factor 19	0.029988	-1.52911
EIF5	P55010;H0YLZ1;H0YN40;H0YMJ8;H0YM54;H0YK11;H0YK29	P55010;H0YLZ1;H0YN40	Eukaryotic translation initiation factor 5	0.0273642	-1.53868
ACADM	P11310;Q5T4U5;P11310-2;B7Z9I1;E9PJM9;E9PRX4;H0YDT5	P11310;Q5T4U5;P11310-2;B7Z9I1	Medium-chain specific acyl-CoA dehydrogenase, mitochondrial	0.00330565	-1.54279
SMYD5	Q6GMV2;C9IYN9;E2QRN5;F8WEJ9	Q6GMV2;C9IYN9	SET and MYND domain-containing protein 5	0.0344043	-1.5444
SFXN1	Q9H9B4;D6RFI0;S4R2X2;D6RDG7;D6RAE9	Q9H9B4;D6RFI0;S4R2X2	Sideroflexin-1	0.000253927	-1.54664
NLN	Q9BYT8;E9PCB6;H0YAK4;H0YAF7	Q9BYT8;E9PCB6;H0YAK4	Neurolysin, mitochondrial	0.0133451	-1.54674
TVP23B;TVP23C;TVP23C-CDRT4	Q9NYZ1;C9JYS5;J3QL63;J3QL47;J3KS67;Q96ET8-3;Q96ET8;K7ENL4;A0A0A6YYB9;Q96ET8-2;E5RIS5;I3L376;E5RGC5;C9JPH1	Q9NYZ1;C9JYS5;J3QL63;J3QL47;J3KS67;Q96ET8-3;Q96ET8;K7ENL4;A0A0A6YYB9;Q96ET8-2	Golgi apparatus membrane protein TVP23 homolog B;Golgi apparatus membrane protein TVP23 homolog;Golgi apparatus membrane protein TVP23 homolog C	0.0237818	-1.54861
ELP3	Q9H9T3;Q9H9T3-2;B4DKA4;Q9H9T3-4;Q9H9T3-5;H0YAP7;E5RHR2;E5RG26;H0YC54;E5RHY2;E5RIC0;E5RIZ7	Q9H9T3;Q9H9T3-2;B4DKA4;Q9H9T3-4;Q9H9T3-5	Elongator complex protein 3	0.00685076	-1.55065
IFI16	Q16666;Q16666-2;Q16666-6;Q16666-3;A0A0A0MRB1;X6RHM1;H3BM18;H3BVE6;H3BR88;Q6K0P9;Q6K0P9-3;Q6K0P9-2;X6RHR0;Q6K0P9-6;Q6K0P9-5;Q6K0P9-4;H3BR65	Q16666;Q16666-2;Q16666-6;Q16666-3	Gamma-interferon-inducible protein 16	0.0309308	-1.55639
SLC30A1	Q9Y6M5	Q9Y6M5	Zinc transporter 1	0.0220074	-1.56575
NFYC	Q13952;Q13952-3;Q5T6K7;E9PI99;Q5T6K5;Q13952-6;Q13952-7;Q13952-2;Q13952-5;E9PL11;A0A0A0MT00;Q13952-4;E9PJA8;E9PQR2	Q13952;Q13952-3;Q5T6K7;E9PI99;Q5T6K5;Q13952-6;Q13952-7;Q13952-2;Q13952-5;E9PL11;A0A0A0MT00	Nuclear transcription factor Y subunit gamma	0.00732248	-1.56676
WBP2	Q969T9;A6NG10;K7EMC9;K7EIJ0;B4DFG2;K7ENL2;K7EIN1;K7ESN4;K7EIK1	Q969T9;A6NG10;K7EMC9;K7EIJ0;B4DFG2;K7ENL2	WW domain-binding protein 2	0.0169876	-1.56856
ACOT8	O14734;H7C5A7;E9PJN0;E9PRD4;H0Y698;Q9BR14;E9PMC4;E9PIS4	O14734;H7C5A7;E9PJN0;E9PRD4	Acyl-coenzyme A thioesterase 8	0.00283584	-1.57386
SNX9	Q9Y5X1;A0A087WYU1;A0A087WVE4;A0A087WZW2	Q9Y5X1;A0A087WYU1	Sorting nexin-9;Sorting nexin	0.032758	-1.57663
RPS15	P62841;K7EM56;A0A0B4J2B4;S4R417;K7ELC2;K7EQJ5;K7EJ78;S4R456	P62841;K7EM56;A0A0B4J2B4;S4R417;K7ELC2;K7EQJ5	40S ribosomal protein S15	0.00179249	-1.57752
NOTCH2	Q04721;D2WEZ3	Q04721	Neurogenic locus notch homolog protein 2;Notch 2 extracellular truncation;Notch 2 intracellular domain	0.00088266	-1.58187
RHEB	Q15382;C9J931;C9J469;F8WBL3	Q15382;C9J931	GTP-binding protein Rheb	0.000692248	-1.58279
DMAP1	Q9NPF5;Q5TG40;Q5TG38;Q5TG39;Q5TG37;Q5TG36	Q9NPF5;Q5TG40;Q5TG38;Q5TG39	DNA methyltransferase 1-associated protein 1	0.010928	-1.58307
GLOD4	Q9HC38-2;Q9HC38;F6TLX2;I3L3Q4;Q9HC38-3;I3L1F4;I3NI27;I3NI24;I3L2C2;I3L277;I3L1I0	Q9HC38-2;Q9HC38;F6TLX2;I3L3Q4	Glyoxalase domain-containing protein 4	0.00888618	-1.58446
MIS18A	Q9NYP9	Q9NYP9	Protein Mis18-alpha	0.0487671	-1.60298
TLDC1	Q6P9B6;H3BM75	Q6P9B6;H3BM75	TLD domain-containing protein 1	0.0358852	-1.60573
XPNPEP1	Q9NQW7-3;Q9NQW7-4;Q9NQW7;Q9NQW7-2;Q5T6H7;Q5T6H2;Q5T6H3	Q9NQW7-3;Q9NQW7-4;Q9NQW7;Q9NQW7-2;Q5T6H7	Xaa-Pro aminopeptidase 1	0.0326953	-1.61603
DHX37	Q8IY37;F5H3Y4	Q8IY37;F5H3Y4	Probable ATP-dependent RNA helicase DHX37	0.0272592	-1.61821
OTUD4	Q01804;Q01804-5;Q01804-3;D6RI06	Q01804;Q01804-5;Q01804-3	OTU domain-containing protein 4	0.0130638	-1.62006
LZTFL1	Q9NQ48;Q9NQ48-2;H7C488;Q9NQ48-3;C9J0R9	Q9NQ48;Q9NQ48-2;H7C488;Q9NQ48-3	Leucine zipper transcription factor-like protein 1	0.0394079	-1.62046
PRKCI	P41743	P41743	Protein kinase C iota type	0.0344276	-1.62052
SAP18	X6RAL5	X6RAL5		0.0272326	-1.62379
EXOSC3	Q9NQT5;Q9NQT5-2	Q9NQT5;Q9NQT5-2	Exosome complex component RRP40	0.0182119	-1.62694
NCSTN	Q92542;Q92542-2;H0Y6T7;Q5T205;H0Y3Z4;Q5T209;Q5T210	Q92542;Q92542-2;H0Y6T7	Nicastrin	0.0428939	-1.6312
SMNDC1	O75940	O75940	Survival of motor neuron-related-splicing factor 30	0.00203763	-1.63664
KIF3A	Q9Y496;J3KPF9;A0A087X011;E9PES4;H7C2F6;C9J9X2	Q9Y496;J3KPF9;A0A087X011;E9PES4	Kinesin-like protein KIF3A;Kinesin-like protein	0.0307864	-1.63828
HJURP	Q8NCD3;C9JWC4;Q8NCD3-3;Q8NCD3-2;H7C3V8	Q8NCD3;C9JWC4;Q8NCD3-3;Q8NCD3-2	Holliday junction recognition protein	0.013289	-1.64208
LARP4	Q71RC2;Q71RC2-4;Q71RC2-5;Q71RC2-3;X6RLN4;Q71RC2-2;Q71RC2-6;Q71RC2-7;Q96J85;Q6P4E2;F8W1Z5	Q71RC2;Q71RC2-4;Q71RC2-5;Q71RC2-3;X6RLN4;Q71RC2-2;Q71RC2-6	La-related protein 4	0.00222281	-1.64854
EDC3	Q96F86;H3BSQ0;H3BPW9;H3BPN4;H3BTD6;H3BQ37	Q96F86;H3BSQ0;H3BPW9	Enhancer of mRNA-decapping protein 3	0.0398284	-1.66622
MTHFS;ST20-MTHFS	P49914;P49914-2;A0A0A6YYL1;H3BMB9	P49914;P49914-2;A0A0A6YYL1	5-formyltetrahydrofolate cyclo-ligase	0.0185364	-1.67572
PSMD4	P55036;Q5VWC4;A6PVX3;P55036-2;H0Y3Y9;H0Y561	P55036;Q5VWC4;A6PVX3;P55036-2	26S proteasome non-ATPase regulatory subunit 4	0.000347628	-1.67916
ACOT13	Q9NPJ3;Q9NPJ3-2	Q9NPJ3;Q9NPJ3-2	Acyl-coenzyme A thioesterase 13;Acyl-coenzyme A thioesterase 13, N-terminally processed	0.0167071	-1.68281
TFAM	Q00059;H7BYN3;Q00059-2	Q00059;H7BYN3;Q00059-2	Transcription factor A, mitochondrial	0.0219615	-1.69468
FAH	P16930;P16930-2;H0YLC7;H3BNP8	P16930;P16930-2	Fumarylacetoacetase	0.0397173	-1.70199
DPY19L1	Q2PZI1;H7C3M5;Q6NUT2;H7C1I8;Q2PZI1-2;F5H1L7	Q2PZI1	Probable C-mannosyltransferase DPY19L1	0.005874	-1.70374
USP9Y	O00507;O00507-2	O00507;O00507-2	Probable ubiquitin carboxyl-terminal hydrolase FAF-Y	0.024491	-1.7343
KIF21A	Q7Z4S6;Q7Z4S6-5;Q7Z4S6-3;Q7Z4S6-2;Q7Z4S6-4;Q7Z4S6-6;H0YHT2;H0YIM6;H0YI78;H0YIM7;H0YHG9	Q7Z4S6;Q7Z4S6-5;Q7Z4S6-3;Q7Z4S6-2;Q7Z4S6-4;Q7Z4S6-6;H0YHT2	Kinesin-like protein KIF21A	0.0310293	-1.73579
COPS7A	Q9UBW8;F5H7C6;F5GYF7;F5H248;F5H4U8;F5H4Z0;F5H3M6;G3XAP1;F5GXT7	Q9UBW8;F5H7C6;F5GYF7;F5H248;F5H4U8	COP9 signalosome complex subunit 7a	0.00761958	-1.73693
UBA3	Q8TBC4;Q8TBC4-2;F8W8D4;F8WF86	Q8TBC4;Q8TBC4-2;F8W8D4	NEDD8-activating enzyme E1 catalytic subunit	0.0483887	-1.73786
ACTR10	Q9NZ32;V9GYX7;G3V2Q5;G3V5Y4;F6S9Y6;G3V524;H0YJD9;G3V4K6	Q9NZ32;V9GYX7;G3V2Q5;G3V5Y4;F6S9Y6	Actin-related protein 10	0.0111524	-1.74079
DGCR14	Q96DF8;F8WEF8	Q96DF8;F8WEF8	Protein DGCR14	0.0399707	-1.76469
EPS8	Q12929;Q12929-2;F5H0R8;F5H3Q6;F5GYM8;H0YFG1;F5H1B5;F5H2B8	Q12929;Q12929-2	Epidermal growth factor receptor kinase substrate 8	0.0273645	-1.76549
VMP1	Q96GC9;K7EPE7;Q96GC9-2;K7EL93;K7EL74;K7ENU2;K7EK01;K7EMI0;K7ELS2;K7EL46	Q96GC9;K7EPE7;Q96GC9-2	Vacuole membrane protein 1	0.039843	-1.76782
TRIP11	Q15643;H0YJ97;H0YJI2	Q15643;H0YJ97	Thyroid receptor-interacting protein 11	0.0429855	-1.76816
EPHA2	P29317;P29317-2;P54760;P54753;P54764;Q9UF33;Q9UF33-2;J3KR66;Q96L35;E9PG71;A0A0B4J1T8;Q9UF33-3;P54764-2	P29317	Ephrin type-A receptor 2	0.0209465	-1.77061
HEATR5B	Q9P2D3;Q9P2D3-3;Q9P2D3-2;H7C2X3	Q9P2D3;Q9P2D3-3	HEAT repeat-containing protein 5B	0.0083152	-1.80116
SRRM1	Q8IYB3;A9Z1X7;Q8IYB3-2;E9PCT1;M0R088;M0R1E7;M0QXG5	Q8IYB3;A9Z1X7;Q8IYB3-2;E9PCT1;M0R088	Serine/arginine repetitive matrix protein 1	0.015292	-1.81086
AVL9	Q8NBF6;B8ZZW5;Q8NBF6-2;H7C0I1	Q8NBF6;B8ZZW5;Q8NBF6-2;H7C0I1	Late secretory pathway protein AVL9 homolog	0.00073301	-1.82115
FAM114A2	Q9NRY5;E7ESJ7;I6L9D5;E5RGF9;E5RK42;E5RHP2;E5RHI8;E5RFK2	Q9NRY5;E7ESJ7	Protein FAM114A2	0.0223062	-1.83195
DSG2	Q14126;J3KSI6	Q14126	Desmoglein-2	0.0040943	-1.83224
STX5	Q13190;Q13190-2;Q13190-4;Q13190-3;H7C3X5;E9PNU4;E9PP18;E9PRW9	Q13190;Q13190-2;Q13190-4;Q13190-3;H7C3X5;E9PNU4	Syntaxin-5	0.0361004	-1.84264
EIF2B1	Q14232;F5H0D0;Q14232-2;H0YGG4	Q14232;F5H0D0;Q14232-2;H0YGG4	Translation initiation factor eIF-2B subunit alpha	0.00325533	-1.86119
URI1	O94763;O94763-3;O94763-2;O94763-4;I3NI51;I3L2V7;I3L467;I3L130;I3L104	O94763;O94763-3;O94763-2;O94763-4	Unconventional prefoldin RPB5 interactor 1	0.0365257	-1.871
PANX1	Q96RD7;Q96RD7-2	Q96RD7;Q96RD7-2	Pannexin-1	0.0204489	-1.88416
POT1	Q9NUX5;Q5MJ35;Q5MJ34;B7Z7M5;Q9NUX5-2;A8MTK3;V9GY10;V9GYE6;Q5MJ33;V9GZ00;C9JPG9	Q9NUX5;Q5MJ35;Q5MJ34;B7Z7M5;Q9NUX5-2;A8MTK3;V9GY10;V9GYE6	Protection of telomeres protein 1	0.000975542	-1.88454
ELL	P55199;U3KQ90;U3KQA3	P55199;U3KQ90	RNA polymerase II elongation factor ELL	0.0394905	-1.88999
CSF1	P09603;P09603-3;P09603-2;E9PJA2	P09603	Macrophage colony-stimulating factor 1;Processed macrophage colony-stimulating factor 1	0.0293352	-1.89486
CTCF	P49711;P49711-2	P49711;P49711-2	Transcriptional repressor CTCF	0.0494675	-1.89959
BSDC1	Q9NW68;Q9NW68-8;Q9NW68-2;Q9NW68-7;Q9NW68-3;Q9NW68-9;Q9NW68-4;E9PQA7;E9PS77;F8W6C6;E9PNA9;Q9NW68-5	Q9NW68;Q9NW68-8;Q9NW68-2;Q9NW68-7;Q9NW68-3;Q9NW68-9;Q9NW68-4;E9PQA7	BSD domain-containing protein 1	0.0052942	-1.90064
RANBP9	Q96S59;Q96S59-2;Q96S59-3	Q96S59;Q96S59-2;Q96S59-3	Ran-binding protein 9	0.0409566	-1.90371
CWC27	Q6UX04;Q6UX04-2;D6REK3	Q6UX04;Q6UX04-2;D6REK3	Peptidyl-prolyl cis-trans isomerase CWC27 homolog	0.0107037	-1.92303
C17orf75	Q9HAS0;J9JIC5;J3KRR1;J3QKQ1	Q9HAS0;J9JIC5;J3KRR1	Protein Njmu-R1	0.0362744	-1.92533
CCNL2	Q96S94;A0A0C4DGC4;F2Z3J5;Q96S94-2;J3QSH2;J3KRL1;C9J148	Q96S94;A0A0C4DGC4;F2Z3J5;Q96S94-2;J3QSH2	Cyclin-L2	0.0179621	-1.95176
PDCD4	Q53EL6;Q53EL6-2;Q5VZS7	Q53EL6;Q53EL6-2	Programmed cell death protein 4	0.047276	-1.95638
VPS33B	Q9H267;F5H008;Q9H267-2;G3V3F9	Q9H267;F5H008;Q9H267-2	Vacuolar protein sorting-associated protein 33B	0.0228867	-1.96154
FAM160B1	Q5W0V3;Q5W0V3-2;Q5W0V1;Q5W0V4	Q5W0V3;Q5W0V3-2	Protein FAM160B1	0.0171912	-1.98566
PISD	Q9UG56;Q9UG56-2;H0Y7P7;B1AKM8;B1AKM6	Q9UG56;Q9UG56-2;H0Y7P7;B1AKM8;B1AKM6	Phosphatidylserine decarboxylase proenzyme;Phosphatidylserine decarboxylase alpha chain;Phosphatidylserine decarboxylase beta chain	0.00440285	-2.0128
LTV1	Q96GA3;A0A075B6Q4	Q96GA3	Protein LTV1 homolog	0.032888	-2.02612
DCP1A	Q9NPI6;Q9NPI6-2;A0A087WT55;A0A087WXD0;A0A087WVE6	Q9NPI6;Q9NPI6-2;A0A087WT55	mRNA-decapping enzyme 1A	0.000316617	-2.04145
KIF3B	O15066;O15066-2;O14782;F8WAR6;F8WER6;A0A087WX26	O15066	Kinesin-like protein KIF3B;Kinesin-like protein KIF3B, N-terminally processed	0.0148232	-2.05219
TERF1	P54274;P54274-2;E5RFJ5;E7EWM7	P54274;P54274-2;E5RFJ5;E7EWM7	Telomeric repeat-binding factor 1	0.0175128	-2.05467
SQSTM1	Q13501;Q13501-2	Q13501;Q13501-2	Sequestosome-1	0.000385532	-2.06102
AK6;TAF9	Q9Y3D8;Q9Y3D8-2;A0A087WVD7;D6RDH4;A0A087WY94	Q9Y3D8;Q9Y3D8-2;A0A087WVD7;D6RDH4	Adenylate kinase isoenzyme 6	0.00995125	-2.06431
LMNA	P02545-2;Q3BDU5;Q5TCI8;H0YAB0	P02545-2;Q3BDU5;Q5TCI8	Prelamin-A/C;Lamin-A/C	0.0288353	-2.07356
VAMP8	Q9BV40;B8ZZT4;C9JXZ5	Q9BV40;B8ZZT4	Vesicle-associated membrane protein 8	0.00700668	-2.08282
SCRN3	Q0VDG4;A0A087WW14;Q0VDG4-2;F8W0M9;C9JID8;H9KVC8;F8WBX0;C9JNS3	Q0VDG4;A0A087WW14;Q0VDG4-2;F8W0M9;C9JID8	Secernin-3	0.0166117	-2.09444
DDAH1	O94760;O94760-2	O94760;O94760-2	N(G),N(G)-dimethylarginine dimethylaminohydrolase 1	0.0451521	-2.11362
RRM1	P23921;E9PL69;E9PP77;H0YCY7;E9PRY9;E9PJ62	P23921;E9PL69	Ribonucleoside-diphosphate reductase large subunit	0.00269198	-2.13202
TTPAL	Q9BTX7;Q5QPC2;A6PVK2	Q9BTX7;Q5QPC2	Alpha-tocopherol transfer protein-like	0.0281917	-2.13787
MRPL28	Q13084;A2IDC6;A2IDC7;Q4TT37	Q13084;A2IDC6;A2IDC7;Q4TT37	39S ribosomal protein L28, mitochondrial	0.00110429	-2.14994
CEP85	Q6P2H3;Q6P2H3-4;Q6P2H3-2;H7BZW2;Q6P2H3-3	Q6P2H3;Q6P2H3-4;Q6P2H3-2;H7BZW2	Centrosomal protein of 85 kDa	0.017519	-2.15514
PSMB10	P40306;J3QQN1;J3QL48	P40306	Proteasome subunit beta type-10	0.025081	-2.18736
DBT	P11182;Q5VVL7	P11182;Q5VVL7	Lipoamide acyltransferase component of branched-chain alpha-keto acid dehydrogenase complex, mitochondrial	0.00231196	-2.19992
MINK1	Q8N4C8;Q8N4C8-4;Q8N4C8-3;Q8N4C8-5;Q8N4C8-2;I3L2I2	Q8N4C8;Q8N4C8-4;Q8N4C8-3;Q8N4C8-5;Q8N4C8-2	Misshapen-like kinase 1	0.00393421	-2.2029
TMF1	P82094;A0A0A0MTG4;P82094-2;F8WF45	P82094;A0A0A0MTG4;P82094-2;F8WF45	TATA element modulatory factor	0.0297505	-2.20398
HACL1	Q9UJ83;Q9UJ83-2;Q9UJ83-3;Q9UJ83-4;B3KPX4;C9J306;C9JJM7;Q7Z773;F8WCH9	Q9UJ83;Q9UJ83-2;Q9UJ83-3;Q9UJ83-4;B3KPX4	2-hydroxyacyl-CoA lyase 1	0.00666406	-2.20675
RBBP5	Q15291;Q15291-2	Q15291;Q15291-2	Retinoblastoma-binding protein 5	0.0288696	-2.2191
GOLPH3L	Q9H4A5;Q5T5I6;Q9H4A5-2	Q9H4A5;Q5T5I6;Q9H4A5-2	Golgi phosphoprotein 3-like	0.00811125	-2.22817
DICER1	Q9UPY3;Q9UPY3-2;Q9UPY3-3;H0YJZ6	Q9UPY3;Q9UPY3-2	Endoribonuclease Dicer	0.0214971	-2.24354
ASF1B	Q9NVP2;K7ES22;K7ELW9;K7EIL9;K7EM93	Q9NVP2;K7ES22;K7ELW9	Histone chaperone ASF1B	0.0212076	-2.25355
MTRR	Q9UBK8;Q9UBK8-2;H0Y8S9;D6RF21;D6RGC7;H0Y963;D6RAZ2;H0Y9D5;D6RIS8;D6RAY3;H0Y9Q0;Q9UBK8-3	Q9UBK8;Q9UBK8-2	Methionine synthase reductase	0.0440186	-2.26546
HGD	Q93099;C9JTX9;H7C4R8;H7C5G7;H7C576	Q93099	Homogentisate 1,2-dioxygenase	0.0463381	-2.26612
DCAF8	G3V3G9;Q5TAQ9;V9GY54;Q5TAQ9-2;Q5TAQ8;P0C7V8;A6NGE4;V9GYQ9	G3V3G9;Q5TAQ9;V9GY54;Q5TAQ9-2	DDB1- and CUL4-associated factor 8	0.0467135	-2.27545
SYNRG	Q9UMZ2;Q9UMZ2-6;Q9UMZ2-9;Q9UMZ2-4;Q9UMZ2-8;Q9UMZ2-3;Q9UMZ2-7;Q9UMZ2-5;A0A087WW94;A0A087WZS7	Q9UMZ2;Q9UMZ2-6;Q9UMZ2-9;Q9UMZ2-4;Q9UMZ2-8;Q9UMZ2-3;Q9UMZ2-7;Q9UMZ2-5	Synergin gamma	0.0370423	-2.29758
RAC2	P15153;B1AH77;B1AH80;B1AH78	P15153;B1AH77;B1AH80;B1AH78	Ras-related C3 botulinum toxin substrate 2	0.0287317	-2.30385
TBC1D13	Q9NVG8;Q9NVG8-2;Q9NVG8-3	Q9NVG8;Q9NVG8-2	TBC1 domain family member 13	0.00430935	-2.30494
VPS36	Q86VN1;Q86VN1-2	Q86VN1;Q86VN1-2	Vacuolar protein-sorting-associated protein 36	0.000762416	-2.31392
ETS1	P14921;P14921-3;P14921-4;P14921-2;P14921-5;P15036;V9GYD6	P14921;P14921-3;P14921-4;P14921-2	Protein C-ets-1	0.03058	-2.32187
AFTPH	Q6ULP2;Q6ULP2-5;Q6ULP2-2;Q6ULP2-4;Q6ULP2-3;B8ZZI9;A0A0A0MSN6	Q6ULP2;Q6ULP2-5;Q6ULP2-2;Q6ULP2-4;Q6ULP2-3;B8ZZI9	Aftiphilin	0.0345157	-2.32895
DNAJC19	Q96DA6;Q96DA6-2;G5E9V2;F2Z3A7	Q96DA6;Q96DA6-2	Mitochondrial import inner membrane translocase subunit TIM14	0.000612153	-2.33206
HAUS7	Q99871;Q99871-3;Q99871-2;A6NDA1;H7BZF8	Q99871;Q99871-3;Q99871-2	HAUS augmin-like complex subunit 7	0.000754503	-2.34271
DUSP3	P51452;P51452-2;K7ES89;K7ELG5	P51452;P51452-2;K7ES89	Dual specificity protein phosphatase 3	0.0260415	-2.34983
ALKBH3	E9PSA5;Q96Q83;Q96Q83-2;E9PRD0;E9PRJ2;E9PN35	E9PSA5;Q96Q83;Q96Q83-2	Alpha-ketoglutarate-dependent dioxygenase alkB homolog 3	0.0403296	-2.35068
SNTB1	Q13884;Q13884-2;Q13424;E5RIX7;Q13424-2	Q13884;Q13884-2	Beta-1-syntrophin	0.045628	-2.37218
TRAF1	Q13077;Q13077-2	Q13077;Q13077-2	TNF receptor-associated factor 1	0.00547142	-2.40515
BRAF	P15056;H7C560;H7C5K3	P15056;H7C560	Serine/threonine-protein kinase B-raf	0.0293596	-2.44687
VIPAS39	Q9H9C1;G3V4K3;Q9H9C1-2	Q9H9C1;G3V4K3;Q9H9C1-2	Spermatogenesis-defective protein 39 homolog	0.0495204	-2.45877
BCL10	O95999;A0A087WWW9	O95999;A0A087WWW9	B-cell lymphoma/leukemia 10	0.00451382	-2.48521
UBAP1	Q9NZ09;Q9NZ09-2;A0A0D9SG79;Q9NZ09-3;Q9NZ09-4	Q9NZ09;Q9NZ09-2;A0A0D9SG79;Q9NZ09-3;Q9NZ09-4	Ubiquitin-associated protein 1	0.0443654	-2.49158
SHCBP1	Q8NEM2;I3L3Z1	Q8NEM2	SHC SH2 domain-binding protein 1	0.0367045	-2.49913
PSMB9	P28065;A2ACR1;A0A0G2JJA7;P28065-2;A0A0G2JJ13;A0A0G2JHI2;A2ACR0;A0A0G2JJQ0	P28065;A2ACR1;A0A0G2JJA7;P28065-2;A0A0G2JJ13;A0A0G2JHI2	Proteasome subunit beta type-9;Proteasome subunit beta type	0.0107452	-2.5104
STMN2	Q93045;E5RGX5;Q93045-2	Q93045;E5RGX5;Q93045-2	Stathmin-2;Stathmin	0.0204131	-2.54136
CEP97	Q8IW35;E9PG22;Q8IW35-2;H7C4Y5;F8WF91	Q8IW35;E9PG22;Q8IW35-2	Centrosomal protein of 97 kDa	0.0129271	-2.5692
CENPV	Q7Z7K6-3;Q7Z7K6;Q7Z7K6-2	Q7Z7K6-3;Q7Z7K6;Q7Z7K6-2	Centromere protein V	0.044906	-2.57021
SCML2	Q9UQR0;H0Y6S1;Q9UQR0-2	Q9UQR0	Sex comb on midleg-like protein 2	0.00106806	-2.60745
CRTC2	Q53ET0;H0YDQ8;Q5T4K5	Q53ET0;H0YDQ8	CREB-regulated transcription coactivator 2	0.0197842	-2.6623
ALDH3A2	P51648;P51648-2;J3QRD1;I3L1M4;J3QS00;J3QKK9;J3KTD9;I3L2W1;J3KTG1;C9JGJ2;I3L0X1;P30838;K7EN73;E9PJV0;C9JKT2;C9JMC5;I3L3I9;A8MYB8;E9PNN6	P51648;P51648-2;J3QRD1	Fatty aldehyde dehydrogenase	0.0285806	-2.68571
AGPAT3	Q9NRZ7;Q9NRZ7-2;Q9NRZ7-3;C9JL26;C9J184	Q9NRZ7;Q9NRZ7-2;Q9NRZ7-3;C9JL26	1-acyl-sn-glycerol-3-phosphate acyltransferase gamma	0.0209581	-2.70561
SLC7A11	Q9UPY5	Q9UPY5	Cystine/glutamate transporter	0.0069839	-2.71831
TCOF1	Q13428-3;Q13428;Q13428-8;Q13428-4;Q13428-2	Q13428-3;Q13428;Q13428-8;Q13428-4;Q13428-2	Treacle protein	0.000543062	-2.76483
UPP1	Q16831;F8WD51;C9J486;C9JIP2;B4DND0	Q16831	Uridine phosphorylase 1	0.0149077	-2.7756
MRPL2	Q5T653;C9IY40;C9JZW2;C9JZG7	Q5T653;C9IY40	39S ribosomal protein L2, mitochondrial	0.023499	-2.78138
CPNE8	Q86YQ8;E7ENV7;Q86YQ8-2;Q9HCH3;Q8IYJ1;Q9HCH3-2;A0A087WX62;Q8IYJ1-2	Q86YQ8;E7ENV7;Q86YQ8-2	Copine-8	0.0157571	-2.83358
PIR	O00625	O00625	Pirin	0.0259595	-2.85833
WDR37	Q9Y2I8;Q9Y2I8-2;C9JGR9;E7EQ49;A0A087WTQ2;Q9Y2I8-3	Q9Y2I8;Q9Y2I8-2;C9JGR9;E7EQ49;A0A087WTQ2;Q9Y2I8-3	WD repeat-containing protein 37	0.0218374	-2.89212
BCCIP	Q9P287;Q9P287-3;Q9P287-2;Q9P287-4	Q9P287;Q9P287-3;Q9P287-2;Q9P287-4	BRCA2 and CDKN1A-interacting protein	0.0197051	-2.90108
GABPB1	Q06547;Q06547-2;F5H7I4;H9ZYI9;Q06547-4;Q06547-3	Q06547;Q06547-2;F5H7I4;H9ZYI9;Q06547-4;Q06547-3	GA-binding protein subunit beta-1	0.0369357	-2.90231
HUS1	O60921;O60921-2;H7C272;C9JA95;F8WAW9;C9JCK8	O60921;O60921-2	Checkpoint protein HUS1	0.0272353	-3.03112
AUH	Q13825;Q13825-2	Q13825;Q13825-2	Methylglutaconyl-CoA hydratase, mitochondrial	0.0272659	-3.03654
MAPK6;MAPK4	Q16659;P31152;K7ELV1;K7EN18	Q16659;P31152;K7ELV1;K7EN18	Mitogen-activated protein kinase 6;Mitogen-activated protein kinase 4	0.0189264	-3.04405
FAM73A	Q8NAN2;F8W7S1;Q8NAN2-2	Q8NAN2;F8W7S1	Protein FAM73A	0.0315761	-3.04926
TFE3	P19532	P19532	Transcription factor E3	0.036228	-3.10061
COMMD2	Q86X83;Q86X83-2;F8WBW1;F8WC41	Q86X83;Q86X83-2;F8WBW1	COMM domain-containing protein 2	0.00552984	-3.13288
SERPINB9	P50453	P50453	Serpin B9	0.00108004	-3.17727
GATAD1	Q8WUU5	Q8WUU5	GATA zinc finger domain-containing protein 1	0.0197854	-3.23296
IL1RAP	Q9NPH3;Q9NPH3-5;C9J1D9;Q9NPH3-3;Q9NPH3-2;C9JT28	Q9NPH3;Q9NPH3-5	Interleukin-1 receptor accessory protein	0.00253459	-3.31225
ACADSB	P45954;P45954-2	P45954;P45954-2	Short/branched chain specific acyl-CoA dehydrogenase, mitochondrial	0.0374448	-3.31369
IFRD1	O00458;C9JA65;O00458-2;E9PMY4;C9JNM6;C9JLG5;C9JFH1	O00458;C9JA65;O00458-2;E9PMY4;C9JNM6	Interferon-related developmental regulator 1	0.0389149	-3.35325
RNF14	Q9UBS8;Q9UBS8-2;D6R996;E7EP22;D6RDU6;D6RBU3;D6RA38;D6R988;D6RBK4;D6RAS4	Q9UBS8;Q9UBS8-2	E3 ubiquitin-protein ligase RNF14	0.0398385	-3.36228
ARHGDIB	P52566;H0YGX7;F5H3P3;F5H2R5;F5H6Q0	P52566;H0YGX7;F5H3P3	Rho GDP-dissociation inhibitor 2	0.00515889	-3.37631
HDHD1	Q08623;E7EVH9;Q08623-3;Q08623-4;Q08623-2	Q08623;E7EVH9;Q08623-3;Q08623-4	Pseudouridine-5-phosphatase	0.00150419	-3.51073
PFN2	P35080;C9J712;C9J2N0	P35080;C9J712;C9J2N0	Profilin-2;Profilin	0.00160302	-3.51605
ACBD6	Q9BR61	Q9BR61	Acyl-CoA-binding domain-containing protein 6	0.00372046	-3.53148
ROR1	Q01973;A0A0A0MTJ5;Q01973-2;Q01973-3	Q01973;A0A0A0MTJ5;Q01973-2	Tyrosine-protein kinase transmembrane receptor ROR1;Tyrosine-protein kinase transmembrane receptor	0.00595275	-3.61226
RPS6KA5	O75582;A0A0A0MQV2;O75582-2;O75582-3;G3V2D1	O75582;A0A0A0MQV2;O75582-2;O75582-3	Ribosomal protein S6 kinase alpha-5;Ribosomal protein S6 kinase	0.0035057	-3.75397
DMXL2	Q8TDJ6;Q8TDJ6-2;Q8TDJ6-3;H0YLM8	Q8TDJ6;Q8TDJ6-2;Q8TDJ6-3	DmX-like protein 2	0.0197309	-3.75567
CDKAL1	Q5VV42;Q5VV42-2	Q5VV42;Q5VV42-2	Threonylcarbamoyladenosine tRNA methylthiotransferase	0.0112008	-3.94794
CBWD1;CBWD2;CBWD5;CBWD3;CBWD6;CBWD7	Q9BRT8;Q8IUF1;Q5RIA9;Q5JTY5;A0A0A6YYH9;C9J3G2;Q9BRT8-2;Q5JTY5-2;Q9BRT8-3;Q4V339;A0A087X140;Q5RIB0;A0A0A0MRU4;A6NM15;F2Z2T4;A0A087WWG3;A0A0B4J2F1;H0Y5V3;Q5RIA9-3;Q5RIB5;Q5JTY2;A0A087WTC0;Q5RIB3;H0Y857;Q6NVZ8;F8WEG4;A0A0B4J2E3;A0A087WZQ3;F8WEU0;E7EUZ7;A0A087WYD2;Q9BRT8-4;A0A0B4J1T6;A0A087WU37;A0A087X1C0	Q9BRT8;Q8IUF1;Q5RIA9;Q5JTY5;A0A0A6YYH9;C9J3G2;Q9BRT8-2;Q5JTY5-2;Q9BRT8-3;Q4V339;A0A087X140;Q5RIB0;A0A0A0MRU4;A6NM15;F2Z2T4;A0A087WWG3;A0A0B4J2F1;H0Y5V3;Q5RIA9-3	COBW domain-containing protein 1;COBW domain-containing protein 2;COBW domain-containing protein 5;COBW domain-containing protein 3;COBW domain-containing protein 6;Putative COBW domain-containing protein 7	0.00155647	-3.98074
MKRN2	Q9H000;C9J494;Q9H000-2	Q9H000;C9J494;Q9H000-2	Probable E3 ubiquitin-protein ligase makorin-2	0.00828554	-3.98736
GAN	Q9H2C0	Q9H2C0	Gigaxonin	0.0180215	-3.99503
MAN1A1	P33908;P33908-2	P33908;P33908-2	Mannosyl-oligosaccharide 1,2-alpha-mannosidase IA	0.0248146	-4.0456
CWC25	Q9NXE8;Q9NXE8-2;A0A087WY60	Q9NXE8	Pre-mRNA-splicing factor CWC25 homolog	0.042586	-4.14824
PNPLA2	Q96AD5;A0A087WY86;Q96AD5-2	Q96AD5;A0A087WY86;Q96AD5-2	Patatin-like phospholipase domain-containing protein 2	0.0298529	-4.27017
DCAF7	P61962;A0A087WWI6;P61962-2	P61962	DDB1- and CUL4-associated factor 7	0.0458296	-4.27238
EPB41L2	H0Y5B0;E9PMG5	H0Y5B0		0.00568814	-4.32952
FBXL12	Q9NXK8;Q9NXK8-2;K7EPN7	Q9NXK8;Q9NXK8-2	F-box/LRR-repeat protein 12	0.00456663	-4.38962
PDCL	Q13371;Q13371-2	Q13371;Q13371-2	Phosducin-like protein	0.0336379	-4.42035
MSH3	P20585	P20585	DNA mismatch repair protein Msh3	0.0103684	-4.61225
APAF1	O14727;O14727-4;C9JLV4;O14727-5;O14727-3;O14727-2;O14727-6;F8VNZ0	O14727;O14727-4;C9JLV4;O14727-5;O14727-3;O14727-2;O14727-6	Apoptotic protease-activating factor 1	0.0256557	-4.61672
CHUK	O15111	O15111	Inhibitor of nuclear factor kappa-B kinase subunit alpha	0.0481296	-4.65592
H3F3B	K7EK07	K7EK07	Histone H3	0.0340763	-4.8948
SLC38A2	Q96QD8;Q96QD8-2;F8VUY8	Q96QD8;Q96QD8-2	Sodium-coupled neutral amino acid transporter 2	0.0122978	-5.59074
RASA2	Q15283;A0A0A0MSJ9;Q15283-2	Q15283;A0A0A0MSJ9;Q15283-2	Ras GTPase-activating protein 2	0.0373292	-5.70876
FYTTD1	Q96QD9;Q96QD9-2;Q96QD9-3;H9KVC6;Q96QD9-4;H9KVC1;H9KVD1;H9KVD5	Q96QD9;Q96QD9-2;Q96QD9-3;H9KVC6;Q96QD9-4	UAP56-interacting factor	0.0258409	-5.82416
SLC31A1	O15431	O15431	High affinity copper uptake protein 1	0.0365631	-5.97084
SF1	H7C0N4	H7C0N4		0.000574907	-9.82384
TOR2A	Q5JU69;Q8N2E6;Q5JU69-2	Q5JU69	Torsin-2A	0.000111782	-11.0626
CCDC43	Q96MW1;Q86WV7;Q96MW1-2;K7ER24	Q96MW1;Q86WV7;Q96MW1-2	Coiled-coil domain-containing protein 43	0.00295721	-13.2006
POMP	Q9Y244	Q9Y244	Proteasome maturation protein	0.0405223	-27.5888
NR2F6	P10588;M0R175	P10588	Nuclear receptor subfamily 2 group F member 6	0.00258253	-48.8147
